# Supplementary material for: 2-[(4-Chloro­benz­yl)sulfanyl]-4-(2-methyl­prop­yl)-6-[3-(trifluoro­meth­yl)anilino]­pyrimidine-5-carbonitrile
Source: Acta Crystallogr Sect E Struct Rep Online. 2012 Jun 13;68(Pt 7):o2059–60. doi: 10.1107/S1600536812025895 (PMC3393324; doi:10.1107/S1600536812025895)
Supplement: Supplementary file 1 [file e-68-o2059-sup1.cif]

##############################################################################
#                                                                            #
# This CIF contains the data in a paper accepted for publication in          #
# Acta Crystallographica Section E. It conforms to the requirements of       #
# Notes for Authors for Acta Crystallographica Section E, and has been       #
# peer reviewed under the auspices of the IUCr Commission on Journals.       #
#                                                                            #
# Full details of the Crystallographic Information File format               #
# are given in the paper "The Crystallographic Information File (CIF):       #
# a New Standard Archive File for Crystallography" by S. R. Hall, F. H.      #
# Allen and I. D. Brown [Acta Cryst. (1991), A47, 655-685].                  #
#                                                                            #
# The current version of the core CIF dictionary is obtainable from          #
# ftp://ftp.iucr.org/pub/cif_core.dic.                                       #
#                                                                            #
# Software is freely available for graphical display of the structure(s)     #
# in this CIF. For information consult the CIF software page                 #
# http://www.iucr.org/resources/cif/software.                                #
#                                                                            #
# This file may be used for bona fide research purposes within the           #
# scientific community so long as proper attribution is given to the journal # 
# article from which it was obtained.                                        #
#                                                                            #
##############################################################################
data_general
_audit_creation_method     SHELXL-97
_journal_date_recd_electronic     2012-05-10
_journal_date_accepted     2012-06-07
_journal_name_full     'Acta Crystallographica, Section E'
_journal_year     2012
_journal_volume     68
_journal_issue      7
_journal_page_first     o2059
_journal_page_last     o2060
_journal_paper_category     QO
_journal_paper_doi     10.1107/S1600536812025895
_journal_coeditor_code     HB6786
_publ_contact_author_name     ' Edward RT Tiekink '
_publ_contact_author_address
;
Department of Chemistry, University of Malaya,
50603 Kuala Lumpur, Malaysia
;
_publ_contact_author_email
;
Edward.Tiekink@gmail.com
;
_publ_contact_author_fax     ' +60 3 7967 4193 '
_publ_contact_author_phone     ' +60 3 7967 6775 '
_publ_section_title
;\
2-[(4-Chlorobenzyl)sulfanyl]-4-(2-methylpropyl)-6-[3-\
(trifluoromethyl)anilino]pyrimidine-5-carbonitrile
;
loop_
    _publ_author_name
    _publ_author_footnote
    _publ_author_address
    'Ali A. El-Emam'
;
Additional correspondence author, e-mail: elemam5@hotmail.com.
;
;
 Department of Pharmaceutical Chemistry, College of Pharmacy,
King Saud University, Riyadh 11451, Saudi Arabia
;
    'Omar A. Al-Deeb' .
;
 Department of Pharmaceutical Chemistry, College of Pharmacy,
King Saud University, Riyadh 11451, Saudi Arabia
;
    'Nasser R. El-Brollosy' .
;
 Department of Pharmaceutical Chemistry, College of Pharmacy,
King Saud University, Riyadh 11451, Saudi Arabia
;
    'Ng, Seik Weng' .
;
     Department of Chemistry
     University of Malaya
     50603 Kuala Lumpur
     Malaysia
     Chemistry Department
     Faculty of Science
     King Abdulaziz University
     PO Box 80203 Jeddah
     Saudi Arabia
;
    'Tiekink, Edward R. T.' .
;
Department of Chemistry, University of Malaya,
50603 Kuala Lumpur, Malaysia
;
_publ_section_synopsis     .
data_I
_audit_creation_method     SHELXL-97
_chemical_name_systematic
;
2-[(4-Chlorobenzyl)sulfanyl]-4-(2-methylpropyl)-6-[3-
(trifluoromethyl)anilino]pyrimidine-5-carbonitrile
;
_chemical_name_common     ?
_chemical_formula_moiety     'C23 H20 Cl F3 N4 S'
_chemical_formula_sum     'C23 H20 Cl F3 N4 S'
_chemical_formula_iupac     'C23 H20 Cl F3 N4 S'
_chemical_formula_weight     476.94
_chemical_melting_point     ?
_symmetry_cell_setting     triclinic
_symmetry_space_group_name_H-M     'P -1'
_symmetry_space_group_name_Hall     '-P 1'
loop_
    _symmetry_equiv_pos_as_xyz
    'x, y, z'
    '-x, -y, -z'
_cell_length_a     15.3906(6)
_cell_length_b     15.7040(7)
_cell_length_c     15.9129(7)
_cell_angle_alpha     89.568(3)
_cell_angle_beta     74.825(4)
_cell_angle_gamma     62.980(4)
_cell_volume     3278.9(2)
_cell_formula_units_Z     6
_cell_measurement_reflns_used     6525
_cell_measurement_theta_min     2.8929
_cell_measurement_theta_max     76.4327
_cell_measurement_temperature     100(2)
_exptl_crystal_description     prism
_exptl_crystal_colour     colourless
_exptl_crystal_size_max     0.35
_exptl_crystal_size_mid     0.15
_exptl_crystal_size_min     0.03
_exptl_crystal_density_diffrn     1.449
_exptl_crystal_density_meas     ?
_exptl_crystal_density_method     'not measured'
_exptl_crystal_F_000     1476
_exptl_absorpt_coefficient_mu     2.832
_exptl_absorpt_correction_type     multi-scan
_exptl_absorpt_process_details     '(CrysAlis PRO; Agilent, 2011)'
_exptl_absorpt_correction_T_min     0.4373
_exptl_absorpt_correction_T_max     0.9199
_diffrn_ambient_temperature     100(2)
_diffrn_radiation_type     CuK\a
_diffrn_radiation_wavelength     1.54184
_diffrn_radiation_source     'SuperNova (Cu) X-ray Source'
_diffrn_radiation_monochromator     Mirror
_diffrn_measurement_device_type
                     'Agilent SuperNova Dual diffractometer with Atlas detector'
_diffrn_measurement_method     '\w scan'
_diffrn_detector_area_resol_mean     10.4041
_diffrn_reflns_number     38203
_diffrn_reflns_av_R_equivalents     0.075
_diffrn_reflns_av_sigmaI/netI     0.0402
_diffrn_reflns_theta_min     2.90
_diffrn_reflns_theta_max     77.18
_diffrn_reflns_theta_full     77.18
_diffrn_measured_fraction_theta_max     0.983
_diffrn_measured_fraction_theta_full     0.983
_diffrn_reflns_limit_h_min     -19
_diffrn_reflns_limit_h_max     14
_diffrn_reflns_limit_k_min     -19
_diffrn_reflns_limit_k_max     19
_diffrn_reflns_limit_l_min     -20
_diffrn_reflns_limit_l_max     20
_diffrn_standards_number     0
_diffrn_standards_interval_count     0
_diffrn_standards_interval_time     0
_diffrn_standards_decay_%     0
_refine_special_details
;
Refinement of <i>F</i>^2^ against ALL reflections. The weighted <i>R</i>-factor
<i>wR</i> and goodness of fit <i>S</i> are based on <i>F</i>^2^, conventional
<i>R</i>-factors <i>R</i> are based on <i>F</i>, with <i>F</i> set to zero for
negative <i>F</i>^2^. The threshold expression of <i>F</i>^2^ >
\s(<i>F</i>^2^) is used only for calculating <i>R</i>-factors(gt) <i>etc</i>.
and is not relevant to the choice of reflections for refinement.
<i>R</i>-factors based on <i>F</i>^2^ are statistically about twice as large
as those based on <i>F</i>, and <i>R</i>- factors based on ALL data will be
even larger.
;
_reflns_number_total     25266
_reflns_number_gt     18393
_reflns_threshold_expression     I>2\s(I)
_refine_ls_structure_factor_coef     Fsqd
_refine_ls_matrix_type     full
_refine_ls_R_factor_all     0.0912
_refine_ls_R_factor_gt     0.0640
_refine_ls_wR_factor_gt     0.1681
_refine_ls_wR_factor_ref     0.1898
_refine_ls_goodness_of_fit_ref     1.018
_refine_ls_restrained_S_all     1.018
_refine_ls_number_reflns     25266
_refine_ls_number_parameters     866
_refine_ls_number_restraints     0
_refine_ls_hydrogen_treatment     constr
_refine_ls_weighting_scheme     calc
_refine_ls_weighting_details
         'calc w=1/[\s^2^(Fo^2^)+(0.1074P)^2^+1.9445P] where P=(Fo^2^+2Fc^2^)/3'
_atom_sites_solution_hydrogens     geom
_atom_sites_solution_primary     direct
_atom_sites_solution_secondary     difmap
_refine_ls_shift/su_max     0.001
_refine_ls_shift/su_mean     0.000
_refine_diff_density_max     1.441
_refine_diff_density_min     -0.532
_refine_ls_extinction_method     none
_refine_ls_extinction_coef     ?
loop_
    _atom_type_symbol
    _atom_type_description
    _atom_type_scat_dispersion_real
    _atom_type_scat_dispersion_imag
    _atom_type_scat_source
    'C' 'C' 0.0181 0.0091
                         'International Tables Vol C Tables 4.2.6.8 and 6.1.1.4'
    'H' 'H' 0.0000 0.0000
                         'International Tables Vol C Tables 4.2.6.8 and 6.1.1.4'
    'N' 'N' 0.0311 0.0180
                         'International Tables Vol C Tables 4.2.6.8 and 6.1.1.4'
    'F' 'F' 0.0727 0.0534
                         'International Tables Vol C Tables 4.2.6.8 and 6.1.1.4'
    'S' 'S' 0.3331 0.5567
                         'International Tables Vol C Tables 4.2.6.8 and 6.1.1.4'
    'Cl' 'Cl' 0.3639 0.7018
                         'International Tables Vol C Tables 4.2.6.8 and 6.1.1.4'
_computing_data_collection     'CrysAlis PRO (Agilent, 2011)'
_computing_cell_refinement     'CrysAlis PRO (Agilent, 2011)'
_computing_data_reduction     'CrysAlis PRO (Agilent, 2011)'
_computing_structure_solution     'SHELXS97 (Sheldrick, 2008)'
_computing_structure_refinement     'SHELXL97 (Sheldrick, 2008)'
_computing_molecular_graphics
;
ORTEP-3 (Farrugia, 1997), DIAMOND (Brandenburg, 2006) and
<i>QMol</i> (Gans &
Shalloway, 2001)
;
_computing_publication_material     'publCIF (Westrip, 2010)'
loop_
    _atom_site_type_symbol
    _atom_site_label
    _atom_site_fract_x
    _atom_site_fract_y
    _atom_site_fract_z
    _atom_site_U_iso_or_equiv
    _atom_site_adp_type
    _atom_site_calc_flag
    _atom_site_refinement_flags
    _atom_site_occupancy
    _atom_site_symmetry_multiplicity
    _atom_site_disorder_assembly
    _atom_site_disorder_group
    Cl Cl1 0.28241(5) 0.07400(5) 0.46993(5) 0.04104(17) Uani d . 1 1 . .
    Cl Cl2 0.54081(6) 0.09270(5) 0.45600(5) 0.04320(17) Uani d . 1 1 . .
    Cl Cl3 0.88514(6) 0.05812(5) 0.48589(5) 0.04180(17) Uani d . 1 1 . .
    S S1 -0.09695(4) 0.50003(4) 0.38610(4) 0.02693(13) Uani d . 1 1 . .
    S S2 0.26108(5) 0.55904(5) 0.35580(4) 0.03043(14) Uani d . 1 1 . .
    S S3 0.59118(4) 0.50668(4) 0.36852(4) 0.02694(13) Uani d . 1 1 . .
    F F1 0.17005(17) 0.91092(16) 0.12971(16) 0.0647(6) Uani d . 1 1 . .
    F F2 0.2082(2) 0.9126(2) 0.24916(15) 0.0777(8) Uani d . 1 1 . .
    F F3 0.30080(15) 0.79316(15) 0.14940(14) 0.0566(5) Uani d . 1 1 . .
    F F4 0.48491(15) 0.96664(14) 0.10659(13) 0.0503(5) Uani d . 1 1 . .
    F F5 0.55114(16) 0.98424(14) 0.20327(12) 0.0502(5) Uani d . 1 1 . .
    F F6 0.63952(13) 0.86860(13) 0.09720(12) 0.0467(4) Uani d . 1 1 . .
    F F7 0.7953(2) 0.9366(2) 0.10386(19) 0.0935(10) Uani d . 1 1 . .
    F F8 0.8286(3) 0.9722(2) 0.21371(15) 0.1110(13) Uani d . 1 1 . .
    F F9 0.93890(18) 0.85381(17) 0.12129(18) 0.0814(8) Uani d . 1 1 . .
    N N1 0.03473(16) 0.38490(15) 0.23888(13) 0.0263(4) Uani d . 1 1 . .
    N N2 0.02592(15) 0.53909(14) 0.26904(13) 0.0237(4) Uani d . 1 1 . .
    N N3 0.27750(16) 0.40345(16) -0.01072(14) 0.0296(5) Uani d . 1 1 . .
    N N4 0.12993(15) 0.58965(15) 0.17176(13) 0.0258(4) Uani d . 1 1 . .
    H H4n 0.1760 0.5755 0.1205 0.031 Uiso calc R 1 1 . .
    N N5 0.38696(16) 0.44653(16) 0.20522(13) 0.0274(4) Uani d . 1 1 . .
    N N6 0.40376(16) 0.58285(15) 0.25038(13) 0.0273(4) Uani d . 1 1 . .
    N N7 0.67800(18) 0.43372(16) -0.01233(15) 0.0344(5) Uani d . 1 1 . .
    N N8 0.53033(16) 0.61660(15) 0.16659(13) 0.0272(4) Uani d . 1 1 . .
    H H8n 0.5864 0.5944 0.1224 0.033 Uiso calc R 1 1 . .
    N N9 0.73047(16) 0.39133(15) 0.22323(13) 0.0261(4) Uani d . 1 1 . .
    N N10 0.72270(15) 0.54339(14) 0.26119(13) 0.0229(4) Uani d . 1 1 . .
    N N11 0.98810(17) 0.41309(16) -0.00944(14) 0.0316(5) Uani d . 1 1 . .
    N N12 0.83306(15) 0.59339(14) 0.17164(13) 0.0242(4) Uani d . 1 1 . .
    H H12n 0.8852 0.5766 0.1243 0.029 Uiso calc R 1 1 . .
    C C1 -0.00049(17) 0.46909(17) 0.28614(15) 0.0242(5) Uani d . 1 1 . .
    C C2 0.10854(18) 0.36623(18) 0.16294(16) 0.0256(5) Uani d . 1 1 . .
    C C3 0.14142(18) 0.43437(18) 0.13701(15) 0.0249(5) Uani d . 1 1 . .
    C C4 0.09820(18) 0.52258(17) 0.19325(15) 0.0236(5) Uani d . 1 1 . .
    C C5 -0.09619(19) 0.38575(18) 0.40321(16) 0.0272(5) Uani d . 1 1 . .
    H H5A -0.1556 0.3967 0.4534 0.033 Uiso calc R 1 1 . .
    H H5B -0.1047 0.3610 0.3505 0.033 Uiso calc R 1 1 . .
    C C6 -0.00106(19) 0.30952(18) 0.42101(15) 0.0266(5) Uani d . 1 1 . .
    C C7 0.0331(2) 0.21336(19) 0.39186(17) 0.0321(5) Uani d . 1 1 . .
    H H7 -0.0040 0.1972 0.3614 0.038 Uiso calc R 1 1 . .
    C C8 0.1204(2) 0.14040(19) 0.40635(17) 0.0328(6) Uani d . 1 1 . .
    H H8A 0.1431 0.0749 0.3862 0.039 Uiso calc R 1 1 . .
    C C9 0.1735(2) 0.16499(19) 0.45067(17) 0.0310(5) Uani d . 1 1 . .
    C C10 0.1415(2) 0.2598(2) 0.48143(17) 0.0325(6) Uani d . 1 1 . .
    H H10 0.1785 0.2755 0.5124 0.039 Uiso calc R 1 1 . .
    C C11 0.0541(2) 0.33159(18) 0.46595(17) 0.0292(5) Uani d . 1 1 . .
    H H11 0.0315 0.3970 0.4864 0.035 Uiso calc R 1 1 . .
    C C12 0.1518(2) 0.27018(18) 0.10984(16) 0.0292(5) Uani d . 1 1 . .
    H H12A 0.2077 0.2639 0.0581 0.035 Uiso calc R 1 1 . .
    H H12B 0.0981 0.2680 0.0881 0.035 Uiso calc R 1 1 . .
    C C13 0.2646(3) 0.1856(3) 0.2067(3) 0.0562(9) Uani d . 1 1 . .
    H H13A 0.2868 0.1291 0.2381 0.084 Uiso calc R 1 1 . .
    H H13B 0.2302 0.2444 0.2488 0.084 Uiso calc R 1 1 . .
    H H13C 0.3241 0.1845 0.1639 0.084 Uiso calc R 1 1 . .
    C C14 0.1932(2) 0.1840(2) 0.1604(2) 0.0395(6) Uani d . 1 1 . .
    H H14 0.1329 0.1882 0.2070 0.047 Uiso calc R 1 1 . .
    C C15 0.2373(2) 0.0905(2) 0.1034(2) 0.0397(6) Uani d . 1 1 . .
    H H15A 0.2627 0.0371 0.1377 0.060 Uiso calc R 1 1 . .
    H H15B 0.2936 0.0852 0.0537 0.060 Uiso calc R 1 1 . .
    H H15C 0.1845 0.0880 0.0815 0.060 Uiso calc R 1 1 . .
    C C16 0.21728(19) 0.41608(17) 0.05535(16) 0.0261(5) Uani d . 1 1 . .
    C C17 0.10026(19) 0.67876(18) 0.21925(16) 0.0266(5) Uani d . 1 1 . .
    C C18 0.0161(2) 0.7249(2) 0.29302(18) 0.0363(6) Uani d . 1 1 . .
    H H18 -0.0274 0.6970 0.3149 0.044 Uiso calc R 1 1 . .
    C C19 -0.0034(3) 0.8118(2) 0.3341(2) 0.0450(8) Uani d . 1 1 . .
    H H19 -0.0602 0.8424 0.3848 0.054 Uiso calc R 1 1 . .
    C C20 0.0572(2) 0.8555(2) 0.30360(19) 0.0421(7) Uani d . 1 1 . .
    H H20 0.0426 0.9151 0.3327 0.051 Uiso calc R 1 1 . .
    C C21 0.1402(2) 0.8094(2) 0.22893(17) 0.0327(6) Uani d . 1 1 . .
    C C22 0.16137(19) 0.72244(19) 0.18721(16) 0.0281(5) Uani d . 1 1 . .
    H H22 0.2180 0.6921 0.1363 0.034 Uiso calc R 1 1 . .
    C C23 0.2036(2) 0.8567(2) 0.1902(2) 0.0416(7) Uani d . 1 1 . .
    C C24 0.36230(18) 0.52357(18) 0.25885(16) 0.0270(5) Uani d . 1 1 . .
    C C25 0.46783(18) 0.42328(18) 0.13324(16) 0.0265(5) Uani d . 1 1 . .
    C C26 0.52042(18) 0.47668(18) 0.12004(16) 0.0251(5) Uani d . 1 1 . .
    C C27 0.48436(18) 0.56034(18) 0.17990(16) 0.0261(5) Uani d . 1 1 . .
    C C28 0.23542(19) 0.4576(2) 0.36258(17) 0.0317(6) Uani d . 1 1 . .
    H H28A 0.1690 0.4771 0.4071 0.038 Uiso calc R 1 1 . .
    H H28B 0.2290 0.4413 0.3053 0.038 Uiso calc R 1 1 . .
    C C29 0.31508(19) 0.36827(19) 0.38604(16) 0.0282(5) Uani d . 1 1 . .
    C C30 0.3587(2) 0.2816(2) 0.33236(19) 0.0410(7) Uani d . 1 1 . .
    H H30 0.3405 0.2805 0.2799 0.049 Uiso calc R 1 1 . .
    C C31 0.4279(3) 0.1970(2) 0.35333(19) 0.0432(7) Uani d . 1 1 . .
    H H31 0.4561 0.1379 0.3164 0.052 Uiso calc R 1 1 . .
    C C32 0.4553(2) 0.19952(19) 0.42846(17) 0.0322(6) Uani d . 1 1 . .
    C C33 0.41735(19) 0.28512(19) 0.48200(17) 0.0289(5) Uani d . 1 1 . .
    H H33 0.4393 0.2864 0.5323 0.035 Uiso calc R 1 1 . .
    C C34 0.34619(18) 0.36938(18) 0.46041(16) 0.0267(5) Uani d . 1 1 . .
    H H34 0.3185 0.4285 0.4971 0.032 Uiso calc R 1 1 . .
    C C35 0.4953(2) 0.33835(19) 0.07026(17) 0.0298(5) Uani d . 1 1 . .
    H H35A 0.5464 0.3356 0.0161 0.036 Uiso calc R 1 1 . .
    H H35B 0.4337 0.3482 0.0541 0.036 Uiso calc R 1 1 . .
    C C36 0.5468(3) 0.1638(2) 0.0437(2) 0.0517(9) Uani d . 1 1 . .
    H H36A 0.5728 0.1024 0.0679 0.078 Uiso calc R 1 1 . .
    H H36B 0.5939 0.1578 -0.0136 0.078 Uiso calc R 1 1 . .
    H H36C 0.4797 0.1804 0.0369 0.078 Uiso calc R 1 1 . .
    C C37 0.5375(2) 0.2426(2) 0.10586(19) 0.0399(7) Uani d . 1 1 . .
    H H37 0.4883 0.2483 0.1635 0.048 Uiso calc R 1 1 . .
    C C38 0.6384(3) 0.2182(3) 0.1213(3) 0.0643(11) Uani d . 1 1 . .
    H H38A 0.6297 0.2696 0.1623 0.096 Uiso calc R 1 1 . .
    H H38B 0.6880 0.2120 0.0654 0.096 Uiso calc R 1 1 . .
    H H38C 0.6630 0.1572 0.1461 0.096 Uiso calc R 1 1 . .
    C C39 0.60785(19) 0.45106(18) 0.04593(17) 0.0280(5) Uani d . 1 1 . .
    C C40 0.50169(19) 0.70637(18) 0.21335(16) 0.0271(5) Uani d . 1 1 . .
    C C41 0.4449(2) 0.73593(19) 0.30145(17) 0.0312(5) Uani d . 1 1 . .
    H H41 0.4219 0.6954 0.3341 0.037 Uiso calc R 1 1 . .
    C C42 0.4221(2) 0.8246(2) 0.34108(18) 0.0377(6) Uani d . 1 1 . .
    H H42 0.3828 0.8448 0.4009 0.045 Uiso calc R 1 1 . .
    C C43 0.4557(2) 0.8845(2) 0.29504(18) 0.0359(6) Uani d . 1 1 . .
    H H43 0.4398 0.9453 0.3227 0.043 Uiso calc R 1 1 . .
    C C44 0.51292(19) 0.85383(18) 0.20761(17) 0.0293(5) Uani d . 1 1 . .
    C C45 0.53599(19) 0.76585(18) 0.16691(16) 0.0280(5) Uani d . 1 1 . .
    H H45 0.5754 0.7459 0.1071 0.034 Uiso calc R 1 1 . .
    C C46 0.5468(2) 0.9177(2) 0.15434(18) 0.0341(6) Uani d . 1 1 . .
    C C47 0.69373(18) 0.47470(17) 0.27320(16) 0.0244(5) Uani d . 1 1 . .
    C C48 0.80934(19) 0.37318(18) 0.15126(16) 0.0253(5) Uani d . 1 1 . .
    C C49 0.84461(18) 0.44015(17) 0.13139(15) 0.0244(5) Uani d . 1 1 . .
    C C50 0.79899(17) 0.52733(17) 0.18920(15) 0.0225(5) Uani d . 1 1 . .
    C C51 0.57135(19) 0.40147(19) 0.37399(18) 0.0301(5) Uani d . 1 1 . .
    H H51A 0.5033 0.4196 0.4152 0.036 Uiso calc R 1 1 . .
    H H51B 0.5708 0.3818 0.3153 0.036 Uiso calc R 1 1 . .
    C C52 0.64989(18) 0.31549(18) 0.40284(16) 0.0272(5) Uani d . 1 1 . .
    C C53 0.6869(2) 0.2237(2) 0.36093(18) 0.0326(6) Uani d . 1 1 . .
    H H53 0.6631 0.2152 0.3138 0.039 Uiso calc R 1 1 . .
    C C54 0.7585(2) 0.14369(19) 0.38691(18) 0.0343(6) Uani d . 1 1 . .
    H H54 0.7831 0.0808 0.3584 0.041 Uiso calc R 1 1 . .
    C C55 0.7929(2) 0.15728(19) 0.45457(17) 0.0302(5) Uani d . 1 1 . .
    C C56 0.7568(2) 0.2475(2) 0.49877(17) 0.0322(5) Uani d . 1 1 . .
    H H56 0.7804 0.2554 0.5461 0.039 Uiso calc R 1 1 . .
    C C57 0.68469(19) 0.32682(19) 0.47215(17) 0.0295(5) Uani d . 1 1 . .
    H H57 0.6590 0.3895 0.5018 0.035 Uiso calc R 1 1 . .
    C C58 0.8553(2) 0.27941(18) 0.09367(17) 0.0322(6) Uani d . 1 1 . .
    H H58A 0.9213 0.2686 0.0529 0.039 Uiso calc R 1 1 . .
    H H58B 0.8098 0.2845 0.0578 0.039 Uiso calc R 1 1 . .
    C C59 0.9241(3) 0.1005(2) 0.0764(2) 0.0438(7) Uani d . 1 1 . .
    H H59A 0.8819 0.1086 0.0374 0.066 Uiso calc R 1 1 . .
    H H59B 0.9312 0.0446 0.1074 0.066 Uiso calc R 1 1 . .
    H H59C 0.9916 0.0904 0.0417 0.066 Uiso calc R 1 1 . .
    C C60 0.8735(2) 0.19117(19) 0.14328(17) 0.0307(5) Uani d . 1 1 . .
    H H60 0.8057 0.1991 0.1790 0.037 Uiso calc R 1 1 . .
    C C61 0.9363(2) 0.1818(2) 0.2048(2) 0.0437(7) Uani d . 1 1 . .
    H H61A 0.9021 0.2405 0.2469 0.066 Uiso calc R 1 1 . .
    H H61B 1.0037 0.1726 0.1709 0.066 Uiso calc R 1 1 . .
    H H61C 0.9438 0.1263 0.2364 0.066 Uiso calc R 1 1 . .
    C C62 0.92467(19) 0.42335(17) 0.05287(16) 0.0257(5) Uani d . 1 1 . .
    C C63 0.79769(18) 0.68498(17) 0.21762(16) 0.0242(5) Uani d . 1 1 . .
    C C64 0.7342(2) 0.71623(19) 0.30330(16) 0.0303(5) Uani d . 1 1 . .
    H H64 0.7108 0.6754 0.3347 0.036 Uiso calc R 1 1 . .
    C C65 0.7051(2) 0.8073(2) 0.34271(18) 0.0344(6) Uani d . 1 1 . .
    H H65 0.6613 0.8282 0.4012 0.041 Uiso calc R 1 1 . .
    C C66 0.7384(2) 0.86838(19) 0.29861(17) 0.0315(5) Uani d . 1 1 . .
    H H66 0.7174 0.9309 0.3260 0.038 Uiso calc R 1 1 . .
    C C67 0.8028(2) 0.83617(19) 0.21389(17) 0.0297(5) Uani d . 1 1 . .
    C C68 0.83219(19) 0.74554(18) 0.17302(16) 0.0283(5) Uani d . 1 1 . .
    H H68 0.8759 0.7248 0.1145 0.034 Uiso calc R 1 1 . .
    C C69 0.8404(2) 0.8999(2) 0.16351(18) 0.0380(6) Uani d . 1 1 . .
loop_
    _atom_site_aniso_label
    _atom_site_aniso_U_11
    _atom_site_aniso_U_22
    _atom_site_aniso_U_33
    _atom_site_aniso_U_12
    _atom_site_aniso_U_13
    _atom_site_aniso_U_23
    Cl1 0.0405(4) 0.0330(3) 0.0356(3) -0.0047(3) -0.0127(3) 0.0000(3)
    Cl2 0.0407(4) 0.0286(3) 0.0438(4) -0.0078(3) -0.0023(3) 0.0072(3)
    Cl3 0.0428(4) 0.0302(3) 0.0434(4) -0.0096(3) -0.0128(3) 0.0082(3)
    S1 0.0247(3) 0.0270(3) 0.0246(3) -0.0116(2) -0.0014(2) 0.0035(2)
    S2 0.0274(3) 0.0317(3) 0.0238(3) -0.0099(2) -0.0017(2) 0.0056(2)
    S3 0.0243(3) 0.0263(3) 0.0262(3) -0.0116(2) -0.0016(2) 0.0036(2)
    F1 0.0703(14) 0.0676(14) 0.0796(15) -0.0485(12) -0.0286(12) 0.0407(12)
    F2 0.1067(19) 0.1026(19) 0.0552(13) -0.0886(17) 0.0028(12) -0.0138(12)
    F3 0.0438(10) 0.0621(13) 0.0698(13) -0.0359(10) -0.0047(9) 0.0128(10)
    F4 0.0558(11) 0.0463(10) 0.0636(12) -0.0297(9) -0.0300(10) 0.0288(9)
    F5 0.0718(13) 0.0456(10) 0.0407(10) -0.0399(10) -0.0046(9) -0.0026(8)
    F6 0.0421(10) 0.0383(9) 0.0470(10) -0.0198(8) 0.0086(8) 0.0023(8)
    F7 0.121(2) 0.124(2) 0.108(2) -0.098(2) -0.0713(19) 0.0905(19)
    F8 0.214(4) 0.096(2) 0.0456(13) -0.126(2) 0.0278(17) -0.0165(12)
    F9 0.0590(14) 0.0630(14) 0.104(2) -0.0338(12) 0.0138(13) 0.0301(13)
    N1 0.0272(10) 0.0292(10) 0.0217(10) -0.0142(9) -0.0037(8) 0.0032(8)
    N2 0.0210(9) 0.0258(10) 0.0222(10) -0.0103(8) -0.0044(8) 0.0039(8)
    N3 0.0290(11) 0.0293(11) 0.0254(11) -0.0117(9) -0.0036(9) 0.0027(8)
    N4 0.0245(10) 0.0273(10) 0.0223(10) -0.0123(8) -0.0012(8) 0.0018(8)
    N5 0.0257(10) 0.0318(11) 0.0238(10) -0.0127(9) -0.0074(8) 0.0057(8)
    N6 0.0259(10) 0.0278(10) 0.0228(10) -0.0096(8) -0.0043(8) 0.0036(8)
    N7 0.0350(12) 0.0298(11) 0.0294(12) -0.0128(10) 0.0001(10) 0.0012(9)
    N8 0.0257(10) 0.0262(10) 0.0233(10) -0.0099(8) -0.0012(8) 0.0013(8)
    N9 0.0269(10) 0.0259(10) 0.0250(10) -0.0124(8) -0.0065(8) 0.0034(8)
    N10 0.0219(9) 0.0247(10) 0.0217(10) -0.0108(8) -0.0056(8) 0.0034(8)
    N11 0.0341(12) 0.0277(11) 0.0278(11) -0.0140(9) -0.0016(9) 0.0009(8)
    N12 0.0252(10) 0.0232(10) 0.0209(9) -0.0115(8) -0.0013(8) 0.0003(7)
    C1 0.0217(11) 0.0268(12) 0.0222(11) -0.0093(9) -0.0071(9) 0.0064(9)
    C2 0.0266(12) 0.0269(12) 0.0238(12) -0.0118(10) -0.0095(10) 0.0056(9)
    C3 0.0238(11) 0.0277(12) 0.0210(11) -0.0102(10) -0.0064(9) 0.0041(9)
    C4 0.0213(11) 0.0269(12) 0.0228(11) -0.0111(9) -0.0070(9) 0.0061(9)
    C5 0.0271(12) 0.0275(12) 0.0271(12) -0.0161(10) -0.0016(10) 0.0046(9)
    C6 0.0295(12) 0.0287(12) 0.0203(11) -0.0150(10) -0.0027(9) 0.0060(9)
    C7 0.0408(14) 0.0320(13) 0.0271(13) -0.0196(12) -0.0108(11) 0.0057(10)
    C8 0.0449(15) 0.0256(12) 0.0259(13) -0.0158(12) -0.0085(11) 0.0039(10)
    C9 0.0337(13) 0.0284(13) 0.0230(12) -0.0103(11) -0.0040(10) 0.0047(10)
    C10 0.0328(13) 0.0348(14) 0.0291(13) -0.0157(11) -0.0079(11) 0.0019(10)
    C11 0.0316(13) 0.0262(12) 0.0280(13) -0.0141(10) -0.0047(10) 0.0004(10)
    C12 0.0330(13) 0.0295(13) 0.0247(12) -0.0164(11) -0.0043(10) 0.0014(10)
    C13 0.052(2) 0.053(2) 0.061(2) -0.0204(17) -0.0201(17) 0.0047(17)
    C14 0.0391(15) 0.0330(14) 0.0354(15) -0.0076(12) -0.0114(12) 0.0006(12)
    C15 0.0395(15) 0.0310(14) 0.0473(17) -0.0174(12) -0.0091(13) 0.0054(12)
    C16 0.0276(12) 0.0242(11) 0.0254(12) -0.0111(10) -0.0080(10) 0.0033(9)
    C17 0.0278(12) 0.0278(12) 0.0242(12) -0.0134(10) -0.0067(10) 0.0045(9)
    C18 0.0393(15) 0.0348(14) 0.0317(14) -0.0214(12) 0.0021(12) 0.0010(11)
    C19 0.0502(18) 0.0415(16) 0.0342(15) -0.0260(15) 0.0109(13) -0.0085(12)
    C20 0.0521(18) 0.0383(16) 0.0337(15) -0.0265(14) 0.0017(13) -0.0074(12)
    C21 0.0390(14) 0.0353(14) 0.0299(13) -0.0237(12) -0.0078(11) 0.0037(11)
    C22 0.0289(12) 0.0332(13) 0.0228(12) -0.0170(11) -0.0041(10) 0.0042(10)
    C23 0.0485(17) 0.0475(17) 0.0375(15) -0.0325(15) -0.0073(13) 0.0030(13)
    C24 0.0219(11) 0.0311(12) 0.0242(12) -0.0096(10) -0.0061(9) 0.0071(10)
    C25 0.0252(12) 0.0295(12) 0.0222(11) -0.0101(10) -0.0080(9) 0.0055(9)
    C26 0.0231(11) 0.0285(12) 0.0222(11) -0.0110(10) -0.0062(9) 0.0042(9)
    C27 0.0244(11) 0.0274(12) 0.0223(11) -0.0085(10) -0.0071(9) 0.0044(9)
    C28 0.0256(12) 0.0444(15) 0.0261(13) -0.0177(11) -0.0066(10) 0.0093(11)
    C29 0.0244(12) 0.0364(14) 0.0242(12) -0.0166(11) -0.0035(9) 0.0065(10)
    C30 0.0520(18) 0.0446(17) 0.0280(14) -0.0248(15) -0.0095(13) 0.0003(12)
    C31 0.0567(19) 0.0321(15) 0.0314(15) -0.0171(14) -0.0049(13) -0.0048(11)
    C32 0.0303(13) 0.0297(13) 0.0289(13) -0.0122(11) 0.0001(10) 0.0055(10)
    C33 0.0270(12) 0.0315(13) 0.0255(12) -0.0144(10) -0.0022(10) 0.0038(10)
    C34 0.0229(11) 0.0279(12) 0.0263(12) -0.0120(10) -0.0019(9) 0.0018(9)
    C35 0.0291(12) 0.0367(14) 0.0249(12) -0.0168(11) -0.0073(10) 0.0035(10)
    C36 0.083(3) 0.0443(18) 0.0380(17) -0.0402(18) -0.0142(16) 0.0065(14)
    C37 0.0517(18) 0.0362(15) 0.0330(15) -0.0217(14) -0.0122(13) 0.0052(12)
    C38 0.066(2) 0.0346(17) 0.095(3) -0.0128(17) -0.048(2) 0.0052(18)
    C39 0.0310(13) 0.0238(12) 0.0280(13) -0.0113(10) -0.0094(11) 0.0034(9)
    C40 0.0258(12) 0.0279(12) 0.0232(12) -0.0092(10) -0.0065(9) 0.0027(9)
    C41 0.0360(14) 0.0310(13) 0.0233(12) -0.0155(11) -0.0040(10) 0.0048(10)
    C42 0.0429(16) 0.0387(15) 0.0245(13) -0.0185(13) 0.0002(11) -0.0021(11)
    C43 0.0379(15) 0.0293(13) 0.0330(14) -0.0144(12) -0.0011(11) -0.0056(11)
    C44 0.0284(12) 0.0270(12) 0.0288(13) -0.0113(10) -0.0056(10) 0.0026(10)
    C45 0.0246(12) 0.0303(13) 0.0238(12) -0.0106(10) -0.0029(9) 0.0026(9)
    C46 0.0349(14) 0.0308(13) 0.0330(14) -0.0154(11) -0.0040(11) 0.0002(11)
    C47 0.0231(11) 0.0254(11) 0.0244(11) -0.0103(9) -0.0085(9) 0.0065(9)
    C48 0.0282(12) 0.0257(12) 0.0232(11) -0.0133(10) -0.0080(10) 0.0054(9)
    C49 0.0254(11) 0.0238(11) 0.0218(11) -0.0101(9) -0.0060(9) 0.0036(9)
    C50 0.0209(11) 0.0240(11) 0.0216(11) -0.0094(9) -0.0068(9) 0.0043(9)
    C51 0.0231(12) 0.0338(13) 0.0336(14) -0.0149(11) -0.0056(10) 0.0082(11)
    C52 0.0243(12) 0.0290(12) 0.0255(12) -0.0130(10) -0.0022(9) 0.0067(10)
    C53 0.0355(14) 0.0348(14) 0.0282(13) -0.0186(12) -0.0063(11) 0.0043(11)
    C54 0.0402(15) 0.0268(13) 0.0312(14) -0.0148(11) -0.0048(11) 0.0014(10)
    C55 0.0274(12) 0.0290(13) 0.0287(13) -0.0119(10) -0.0021(10) 0.0059(10)
    C56 0.0334(13) 0.0344(14) 0.0262(13) -0.0150(11) -0.0065(10) 0.0040(10)
    C57 0.0295(12) 0.0278(12) 0.0276(12) -0.0135(10) -0.0022(10) 0.0005(10)
    C58 0.0403(14) 0.0265(13) 0.0284(13) -0.0176(11) -0.0042(11) 0.0007(10)
    C59 0.0546(19) 0.0294(14) 0.0396(16) -0.0208(14) 0.0009(14) 0.0007(12)
    C60 0.0303(13) 0.0271(13) 0.0332(13) -0.0142(11) -0.0055(11) 0.0033(10)
    C61 0.0409(16) 0.0335(15) 0.059(2) -0.0153(13) -0.0221(15) 0.0100(13)
    C62 0.0300(12) 0.0197(11) 0.0262(12) -0.0107(9) -0.0080(10) 0.0022(9)
    C63 0.0244(11) 0.0235(11) 0.0235(11) -0.0110(9) -0.0058(9) 0.0025(9)
    C64 0.0373(14) 0.0287(13) 0.0238(12) -0.0182(11) -0.0021(10) 0.0023(10)
    C65 0.0387(14) 0.0347(14) 0.0255(13) -0.0199(12) 0.0023(11) -0.0010(10)
    C66 0.0355(14) 0.0277(13) 0.0286(13) -0.0165(11) -0.0022(11) -0.0003(10)
    C67 0.0324(13) 0.0281(12) 0.0272(13) -0.0159(11) -0.0034(10) 0.0047(10)
    C68 0.0302(12) 0.0301(13) 0.0211(11) -0.0144(10) -0.0011(10) 0.0017(9)
    C69 0.0503(17) 0.0345(14) 0.0268(13) -0.0243(13) 0.0008(12) 0.0018(11)
_geom_special_details
;
All e.s.d.'s (except the e.s.d. in the dihedral angle between two l.s. planes)
are estimated using the full covariance matrix. The cell e.s.d.'s are taken
into account individually in the estimation of e.s.d.'s in distances, angles
and torsion angles; correlations between e.s.d.'s in cell parameters are only
used when they are defined by crystal symmetry. An approximate (isotropic)
treatment of cell e.s.d.'s is used for estimating e.s.d.'s involving l.s.
planes.
;
loop_
    _geom_bond_atom_site_label_1
    _geom_bond_atom_site_label_2
    _geom_bond_site_symmetry_2
    _geom_bond_distance
    _geom_bond_publ_flag
    Cl1 C9 . 1.741(3) ?
    Cl2 C32 . 1.738(3) ?
    Cl3 C55 . 1.743(3) ?
    S1 C1 . 1.758(2) ?
    S1 C5 . 1.808(2) ?
    S2 C24 . 1.756(2) ?
    S2 C28 . 1.803(3) ?
    S3 C47 . 1.756(2) ?
    S3 C51 . 1.809(3) ?
    F1 C23 . 1.328(4) ?
    F2 C23 . 1.327(4) ?
    F3 C23 . 1.342(4) ?
    F4 C46 . 1.334(3) ?
    F5 C46 . 1.343(3) ?
    F6 C46 . 1.338(3) ?
    F7 C69 . 1.300(4) ?
    F8 C69 . 1.309(4) ?
    F9 C69 . 1.323(4) ?
    N1 C1 . 1.326(3) ?
    N1 C2 . 1.349(3) ?
    N2 C1 . 1.338(3) ?
    N2 C4 . 1.341(3) ?
    N3 C16 . 1.153(3) ?
    N4 C4 . 1.356(3) ?
    N4 C17 . 1.412(3) ?
    N4 H4n . 0.8800 ?
    N5 C24 . 1.328(3) ?
    N5 C25 . 1.357(3) ?
    N6 C24 . 1.336(3) ?
    N6 C27 . 1.342(3) ?
    N7 C39 . 1.145(3) ?
    N8 C27 . 1.346(3) ?
    N8 C40 . 1.419(3) ?
    N8 H8n . 0.8800 ?
    N9 C47 . 1.332(3) ?
    N9 C48 . 1.352(3) ?
    N10 C50 . 1.336(3) ?
    N10 C47 . 1.337(3) ?
    N11 C62 . 1.147(3) ?
    N12 C50 . 1.357(3) ?
    N12 C63 . 1.413(3) ?
    N12 H12n . 0.8800 ?
    C2 C3 . 1.396(3) ?
    C2 C12 . 1.498(3) ?
    C3 C4 . 1.426(3) ?
    C3 C16 . 1.429(3) ?
    C5 C6 . 1.509(3) ?
    C5 H5A . 0.9900 ?
    C5 H5B . 0.9900 ?
    C6 C7 . 1.391(4) ?
    C6 C11 . 1.393(4) ?
    C7 C8 . 1.389(4) ?
    C7 H7 . 0.9500 ?
    C8 C9 . 1.381(4) ?
    C8 H8A . 0.9500 ?
    C9 C10 . 1.385(4) ?
    C10 C11 . 1.391(4) ?
    C10 H10 . 0.9500 ?
    C11 H11 . 0.9500 ?
    C12 C14 . 1.534(4) ?
    C12 H12A . 0.9900 ?
    C12 H12B . 0.9900 ?
    C13 C14 . 1.485(5) ?
    C13 H13A . 0.9800 ?
    C13 H13B . 0.9800 ?
    C13 H13C . 0.9800 ?
    C14 C15 . 1.492(4) ?
    C14 H14 . 1.0000 ?
    C15 H15A . 0.9800 ?
    C15 H15B . 0.9800 ?
    C15 H15C . 0.9800 ?
    C17 C22 . 1.395(3) ?
    C17 C18 . 1.395(4) ?
    C18 C19 . 1.385(4) ?
    C18 H18 . 0.9500 ?
    C19 C20 . 1.383(4) ?
    C19 H19 . 0.9500 ?
    C20 C21 . 1.395(4) ?
    C20 H20 . 0.9500 ?
    C21 C22 . 1.381(4) ?
    C21 C23 . 1.490(4) ?
    C22 H22 . 0.9500 ?
    C25 C26 . 1.388(3) ?
    C25 C35 . 1.499(4) ?
    C26 C27 . 1.422(3) ?
    C26 C39 . 1.431(3) ?
    C28 C29 . 1.510(4) ?
    C28 H28A . 0.9900 ?
    C28 H28B . 0.9900 ?
    C29 C30 . 1.385(4) ?
    C29 C34 . 1.391(4) ?
    C30 C31 . 1.381(4) ?
    C30 H30 . 0.9500 ?
    C31 C32 . 1.375(4) ?
    C31 H31 . 0.9500 ?
    C32 C33 . 1.385(4) ?
    C33 C34 . 1.393(4) ?
    C33 H33 . 0.9500 ?
    C34 H34 . 0.9500 ?
    C35 C37 . 1.515(4) ?
    C35 H35A . 0.9900 ?
    C35 H35B . 0.9900 ?
    C36 C37 . 1.521(4) ?
    C36 H36A . 0.9800 ?
    C36 H36B . 0.9800 ?
    C36 H36C . 0.9800 ?
    C37 C38 . 1.508(5) ?
    C37 H37 . 1.0000 ?
    C38 H38A . 0.9800 ?
    C38 H38B . 0.9800 ?
    C38 H38C . 0.9800 ?
    C40 C45 . 1.390(3) ?
    C40 C41 . 1.395(3) ?
    C41 C42 . 1.383(4) ?
    C41 H41 . 0.9500 ?
    C42 C43 . 1.387(4) ?
    C42 H42 . 0.9500 ?
    C43 C44 . 1.388(4) ?
    C43 H43 . 0.9500 ?
    C44 C45 . 1.379(4) ?
    C44 C46 . 1.493(4) ?
    C45 H45 . 0.9500 ?
    C48 C49 . 1.387(3) ?
    C48 C58 . 1.498(3) ?
    C49 C50 . 1.422(3) ?
    C49 C62 . 1.433(3) ?
    C51 C52 . 1.514(3) ?
    C51 H51A . 0.9900 ?
    C51 H51B . 0.9900 ?
    C52 C53 . 1.385(4) ?
    C52 C57 . 1.391(4) ?
    C53 C54 . 1.391(4) ?
    C53 H53 . 0.9500 ?
    C54 C55 . 1.375(4) ?
    C54 H54 . 0.9500 ?
    C55 C56 . 1.381(4) ?
    C56 C57 . 1.394(4) ?
    C56 H56 . 0.9500 ?
    C57 H57 . 0.9500 ?
    C58 C60 . 1.539(4) ?
    C58 H58A . 0.9900 ?
    C58 H58B . 0.9900 ?
    C59 C60 . 1.531(4) ?
    C59 H59A . 0.9800 ?
    C59 H59B . 0.9800 ?
    C59 H59C . 0.9800 ?
    C60 C61 . 1.509(4) ?
    C60 H60 . 1.0000 ?
    C61 H61A . 0.9800 ?
    C61 H61B . 0.9800 ?
    C61 H61C . 0.9800 ?
    C63 C64 . 1.390(3) ?
    C63 C68 . 1.393(3) ?
    C64 C65 . 1.386(4) ?
    C64 H64 . 0.9500 ?
    C65 C66 . 1.388(4) ?
    C65 H65 . 0.9500 ?
    C66 C67 . 1.382(4) ?
    C66 H66 . 0.9500 ?
    C67 C68 . 1.389(4) ?
    C67 C69 . 1.500(3) ?
    C68 H68 . 0.9500 ?
loop_
    _geom_angle_atom_site_label_1
    _geom_angle_atom_site_label_2
    _geom_angle_atom_site_label_3
    _geom_angle_site_symmetry_1
    _geom_angle_site_symmetry_3
    _geom_angle
    _geom_angle_publ_flag
    C1 S1 C5 . . 101.53(11) ?
    C24 S2 C28 . . 102.77(13) ?
    C47 S3 C51 . . 103.16(12) ?
    C1 N1 C2 . . 115.7(2) ?
    C1 N2 C4 . . 116.0(2) ?
    C4 N4 C17 . . 129.8(2) ?
    C4 N4 H4n . . 115.1 ?
    C17 N4 H4n . . 115.1 ?
    C24 N5 C25 . . 115.1(2) ?
    C24 N6 C27 . . 116.4(2) ?
    C27 N8 C40 . . 129.6(2) ?
    C27 N8 H8n . . 115.2 ?
    C40 N8 H8n . . 115.2 ?
    C47 N9 C48 . . 115.2(2) ?
    C50 N10 C47 . . 116.3(2) ?
    C50 N12 C63 . . 129.9(2) ?
    C50 N12 H12n . . 115.0 ?
    C63 N12 H12n . . 115.0 ?
    N1 C1 N2 . . 129.3(2) ?
    N1 C1 S1 . . 119.08(18) ?
    N2 C1 S1 . . 111.62(18) ?
    N1 C2 C3 . . 120.4(2) ?
    N1 C2 C12 . . 116.7(2) ?
    C3 C2 C12 . . 122.9(2) ?
    C2 C3 C4 . . 119.0(2) ?
    C2 C3 C16 . . 120.6(2) ?
    C4 C3 C16 . . 120.4(2) ?
    N2 C4 N4 . . 119.5(2) ?
    N2 C4 C3 . . 119.6(2) ?
    N4 C4 C3 . . 121.0(2) ?
    C6 C5 S1 . . 114.73(17) ?
    C6 C5 H5A . . 108.6 ?
    S1 C5 H5A . . 108.6 ?
    C6 C5 H5B . . 108.6 ?
    S1 C5 H5B . . 108.6 ?
    H5A C5 H5B . . 107.6 ?
    C7 C6 C11 . . 118.4(2) ?
    C7 C6 C5 . . 119.0(2) ?
    C11 C6 C5 . . 122.5(2) ?
    C8 C7 C6 . . 121.3(3) ?
    C8 C7 H7 . . 119.3 ?
    C6 C7 H7 . . 119.3 ?
    C9 C8 C7 . . 118.7(2) ?
    C9 C8 H8A . . 120.7 ?
    C7 C8 H8A . . 120.7 ?
    C8 C9 C10 . . 121.8(3) ?
    C8 C9 Cl1 . . 119.0(2) ?
    C10 C9 Cl1 . . 119.2(2) ?
    C9 C10 C11 . . 118.5(3) ?
    C9 C10 H10 . . 120.8 ?
    C11 C10 H10 . . 120.8 ?
    C10 C11 C6 . . 121.3(2) ?
    C10 C11 H11 . . 119.3 ?
    C6 C11 H11 . . 119.3 ?
    C2 C12 C14 . . 114.1(2) ?
    C2 C12 H12A . . 108.7 ?
    C14 C12 H12A . . 108.7 ?
    C2 C12 H12B . . 108.7 ?
    C14 C12 H12B . . 108.7 ?
    H12A C12 H12B . . 107.6 ?
    C14 C13 H13A . . 109.5 ?
    C14 C13 H13B . . 109.5 ?
    H13A C13 H13B . . 109.5 ?
    C14 C13 H13C . . 109.5 ?
    H13A C13 H13C . . 109.5 ?
    H13B C13 H13C . . 109.5 ?
    C13 C14 C15 . . 111.8(3) ?
    C13 C14 C12 . . 114.2(3) ?
    C15 C14 C12 . . 111.5(2) ?
    C13 C14 H14 . . 106.2 ?
    C15 C14 H14 . . 106.2 ?
    C12 C14 H14 . . 106.2 ?
    C14 C15 H15A . . 109.5 ?
    C14 C15 H15B . . 109.5 ?
    H15A C15 H15B . . 109.5 ?
    C14 C15 H15C . . 109.5 ?
    H15A C15 H15C . . 109.5 ?
    H15B C15 H15C . . 109.5 ?
    N3 C16 C3 . . 178.5(3) ?
    C22 C17 C18 . . 119.2(2) ?
    C22 C17 N4 . . 115.5(2) ?
    C18 C17 N4 . . 125.3(2) ?
    C19 C18 C17 . . 119.2(3) ?
    C19 C18 H18 . . 120.4 ?
    C17 C18 H18 . . 120.4 ?
    C20 C19 C18 . . 122.2(3) ?
    C20 C19 H19 . . 118.9 ?
    C18 C19 H19 . . 118.9 ?
    C19 C20 C21 . . 118.0(3) ?
    C19 C20 H20 . . 121.0 ?
    C21 C20 H20 . . 121.0 ?
    C22 C21 C20 . . 120.8(2) ?
    C22 C21 C23 . . 119.1(3) ?
    C20 C21 C23 . . 120.0(3) ?
    C21 C22 C17 . . 120.5(2) ?
    C21 C22 H22 . . 119.7 ?
    C17 C22 H22 . . 119.7 ?
    F2 C23 F1 . . 107.0(3) ?
    F2 C23 F3 . . 105.3(3) ?
    F1 C23 F3 . . 105.3(3) ?
    F2 C23 C21 . . 113.4(3) ?
    F1 C23 C21 . . 112.4(3) ?
    F3 C23 C21 . . 112.8(3) ?
    N5 C24 N6 . . 129.1(2) ?
    N5 C24 S2 . . 119.42(19) ?
    N6 C24 S2 . . 111.45(19) ?
    N5 C25 C26 . . 120.8(2) ?
    N5 C25 C35 . . 116.2(2) ?
    C26 C25 C35 . . 123.1(2) ?
    C25 C26 C27 . . 119.1(2) ?
    C25 C26 C39 . . 121.3(2) ?
    C27 C26 C39 . . 119.5(2) ?
    N6 C27 N8 . . 120.0(2) ?
    N6 C27 C26 . . 119.3(2) ?
    N8 C27 C26 . . 120.7(2) ?
    C29 C28 S2 . . 114.89(18) ?
    C29 C28 H28A . . 108.5 ?
    S2 C28 H28A . . 108.5 ?
    C29 C28 H28B . . 108.5 ?
    S2 C28 H28B . . 108.5 ?
    H28A C28 H28B . . 107.5 ?
    C30 C29 C34 . . 118.4(3) ?
    C30 C29 C28 . . 119.3(2) ?
    C34 C29 C28 . . 122.3(2) ?
    C31 C30 C29 . . 121.6(3) ?
    C31 C30 H30 . . 119.2 ?
    C29 C30 H30 . . 119.2 ?
    C32 C31 C30 . . 118.9(3) ?
    C32 C31 H31 . . 120.5 ?
    C30 C31 H31 . . 120.5 ?
    C31 C32 C33 . . 121.6(3) ?
    C31 C32 Cl2 . . 119.0(2) ?
    C33 C32 Cl2 . . 119.4(2) ?
    C32 C33 C34 . . 118.5(2) ?
    C32 C33 H33 . . 120.8 ?
    C34 C33 H33 . . 120.8 ?
    C29 C34 C33 . . 121.0(2) ?
    C29 C34 H34 . . 119.5 ?
    C33 C34 H34 . . 119.5 ?
    C25 C35 C37 . . 114.1(2) ?
    C25 C35 H35A . . 108.7 ?
    C37 C35 H35A . . 108.7 ?
    C25 C35 H35B . . 108.7 ?
    C37 C35 H35B . . 108.7 ?
    H35A C35 H35B . . 107.6 ?
    C37 C36 H36A . . 109.5 ?
    C37 C36 H36B . . 109.5 ?
    H36A C36 H36B . . 109.5 ?
    C37 C36 H36C . . 109.5 ?
    H36A C36 H36C . . 109.5 ?
    H36B C36 H36C . . 109.5 ?
    C38 C37 C35 . . 111.0(3) ?
    C38 C37 C36 . . 111.4(3) ?
    C35 C37 C36 . . 110.0(2) ?
    C38 C37 H37 . . 108.1 ?
    C35 C37 H37 . . 108.1 ?
    C36 C37 H37 . . 108.1 ?
    C37 C38 H38A . . 109.5 ?
    C37 C38 H38B . . 109.5 ?
    H38A C38 H38B . . 109.5 ?
    C37 C38 H38C . . 109.5 ?
    H38A C38 H38C . . 109.5 ?
    H38B C38 H38C . . 109.5 ?
    N7 C39 C26 . . 177.3(3) ?
    C45 C40 C41 . . 119.5(2) ?
    C45 C40 N8 . . 116.2(2) ?
    C41 C40 N8 . . 124.3(2) ?
    C42 C41 C40 . . 119.6(2) ?
    C42 C41 H41 . . 120.2 ?
    C40 C41 H41 . . 120.2 ?
    C41 C42 C43 . . 121.2(3) ?
    C41 C42 H42 . . 119.4 ?
    C43 C42 H42 . . 119.4 ?
    C42 C43 C44 . . 118.5(3) ?
    C42 C43 H43 . . 120.7 ?
    C44 C43 H43 . . 120.7 ?
    C45 C44 C43 . . 121.0(2) ?
    C45 C44 C46 . . 118.5(2) ?
    C43 C44 C46 . . 120.4(2) ?
    C44 C45 C40 . . 120.1(2) ?
    C44 C45 H45 . . 120.0 ?
    C40 C45 H45 . . 120.0 ?
    F4 C46 F6 . . 105.8(2) ?
    F4 C46 F5 . . 105.9(2) ?
    F6 C46 F5 . . 106.2(2) ?
    F4 C46 C44 . . 112.5(2) ?
    F6 C46 C44 . . 112.5(2) ?
    F5 C46 C44 . . 113.2(2) ?
    N9 C47 N10 . . 129.1(2) ?
    N9 C47 S3 . . 119.56(18) ?
    N10 C47 S3 . . 111.38(18) ?
    N9 C48 C49 . . 120.7(2) ?
    N9 C48 C58 . . 117.5(2) ?
    C49 C48 C58 . . 121.7(2) ?
    C48 C49 C50 . . 119.2(2) ?
    C48 C49 C62 . . 120.9(2) ?
    C50 C49 C62 . . 119.9(2) ?
    N10 C50 N12 . . 120.3(2) ?
    N10 C50 C49 . . 119.4(2) ?
    N12 C50 C49 . . 120.3(2) ?
    C52 C51 S3 . . 115.19(18) ?
    C52 C51 H51A . . 108.5 ?
    S3 C51 H51A . . 108.5 ?
    C52 C51 H51B . . 108.5 ?
    S3 C51 H51B . . 108.5 ?
    H51A C51 H51B . . 107.5 ?
    C53 C52 C57 . . 119.0(2) ?
    C53 C52 C51 . . 120.0(2) ?
    C57 C52 C51 . . 121.0(2) ?
    C52 C53 C54 . . 120.8(3) ?
    C52 C53 H53 . . 119.6 ?
    C54 C53 H53 . . 119.6 ?
    C55 C54 C53 . . 118.9(3) ?
    C55 C54 H54 . . 120.6 ?
    C53 C54 H54 . . 120.6 ?
    C54 C55 C56 . . 122.0(3) ?
    C54 C55 Cl3 . . 119.4(2) ?
    C56 C55 Cl3 . . 118.6(2) ?
    C55 C56 C57 . . 118.4(3) ?
    C55 C56 H56 . . 120.8 ?
    C57 C56 H56 . . 120.8 ?
    C52 C57 C56 . . 120.9(2) ?
    C52 C57 H57 . . 119.5 ?
    C56 C57 H57 . . 119.5 ?
    C48 C58 C60 . . 114.7(2) ?
    C48 C58 H58A . . 108.6 ?
    C60 C58 H58A . . 108.6 ?
    C48 C58 H58B . . 108.6 ?
    C60 C58 H58B . . 108.6 ?
    H58A C58 H58B . . 107.6 ?
    C60 C59 H59A . . 109.5 ?
    C60 C59 H59B . . 109.5 ?
    H59A C59 H59B . . 109.5 ?
    C60 C59 H59C . . 109.5 ?
    H59A C59 H59C . . 109.5 ?
    H59B C59 H59C . . 109.5 ?
    C61 C60 C59 . . 111.2(2) ?
    C61 C60 C58 . . 112.2(2) ?
    C59 C60 C58 . . 108.9(2) ?
    C61 C60 H60 . . 108.1 ?
    C59 C60 H60 . . 108.1 ?
    C58 C60 H60 . . 108.1 ?
    C60 C61 H61A . . 109.5 ?
    C60 C61 H61B . . 109.5 ?
    H61A C61 H61B . . 109.5 ?
    C60 C61 H61C . . 109.5 ?
    H61A C61 H61C . . 109.5 ?
    H61B C61 H61C . . 109.5 ?
    N11 C62 C49 . . 177.7(3) ?
    C64 C63 C68 . . 119.2(2) ?
    C64 C63 N12 . . 124.5(2) ?
    C68 C63 N12 . . 116.3(2) ?
    C65 C64 C63 . . 119.8(2) ?
    C65 C64 H64 . . 120.1 ?
    C63 C64 H64 . . 120.1 ?
    C64 C65 C66 . . 121.4(2) ?
    C64 C65 H65 . . 119.3 ?
    C66 C65 H65 . . 119.3 ?
    C67 C66 C65 . . 118.4(2) ?
    C67 C66 H66 . . 120.8 ?
    C65 C66 H66 . . 120.8 ?
    C66 C67 C68 . . 121.0(2) ?
    C66 C67 C69 . . 120.3(2) ?
    C68 C67 C69 . . 118.7(2) ?
    C67 C68 C63 . . 120.1(2) ?
    C67 C68 H68 . . 119.9 ?
    C63 C68 H68 . . 119.9 ?
    F7 C69 F8 . . 106.7(3) ?
    F7 C69 F9 . . 105.5(3) ?
    F8 C69 F9 . . 105.2(3) ?
    F7 C69 C67 . . 113.0(3) ?
    F8 C69 C67 . . 113.0(2) ?
    F9 C69 C67 . . 112.9(2) ?
loop_
    _geom_torsion_atom_site_label_1
    _geom_torsion_atom_site_label_2
    _geom_torsion_atom_site_label_3
    _geom_torsion_atom_site_label_4
    _geom_torsion_site_symmetry_1
    _geom_torsion_site_symmetry_2
    _geom_torsion_site_symmetry_3
    _geom_torsion_site_symmetry_4
    _geom_torsion
    _geom_torsion_publ_flag
    C2 N1 C1 N2 . . . . 0.7(4) ?
    C2 N1 C1 S1 . . . . 179.89(17) ?
    C4 N2 C1 N1 . . . . 0.2(4) ?
    C4 N2 C1 S1 . . . . -179.04(17) ?
    C5 S1 C1 N1 . . . . 12.8(2) ?
    C5 S1 C1 N2 . . . . -167.86(17) ?
    C1 N1 C2 C3 . . . . -1.8(3) ?
    C1 N1 C2 C12 . . . . 178.1(2) ?
    N1 C2 C3 C4 . . . . 2.0(3) ?
    C12 C2 C3 C4 . . . . -177.9(2) ?
    N1 C2 C3 C16 . . . . -178.0(2) ?
    C12 C2 C3 C16 . . . . 2.1(4) ?
    C1 N2 C4 N4 . . . . -179.2(2) ?
    C1 N2 C4 C3 . . . . 0.0(3) ?
    C17 N4 C4 N2 . . . . 1.9(4) ?
    C17 N4 C4 C3 . . . . -177.3(2) ?
    C2 C3 C4 N2 . . . . -1.0(3) ?
    C16 C3 C4 N2 . . . . 179.0(2) ?
    C2 C3 C4 N4 . . . . 178.2(2) ?
    C16 C3 C4 N4 . . . . -1.8(4) ?
    C1 S1 C5 C6 . . . . 67.3(2) ?
    S1 C5 C6 C7 . . . . -147.4(2) ?
    S1 C5 C6 C11 . . . . 32.8(3) ?
    C11 C6 C7 C8 . . . . -0.4(4) ?
    C5 C6 C7 C8 . . . . 179.8(2) ?
    C6 C7 C8 C9 . . . . 0.0(4) ?
    C7 C8 C9 C10 . . . . 0.6(4) ?
    C7 C8 C9 Cl1 . . . . 179.5(2) ?
    C8 C9 C10 C11 . . . . -0.7(4) ?
    Cl1 C9 C10 C11 . . . . -179.6(2) ?
    C9 C10 C11 C6 . . . . 0.3(4) ?
    C7 C6 C11 C10 . . . . 0.2(4) ?
    C5 C6 C11 C10 . . . . -180.0(2) ?
    N1 C2 C12 C14 . . . . -55.0(3) ?
    C3 C2 C12 C14 . . . . 124.8(3) ?
    C2 C12 C14 C13 . . . . -50.7(4) ?
    C2 C12 C14 C15 . . . . -178.7(2) ?
    C4 N4 C17 C22 . . . . 167.8(2) ?
    C4 N4 C17 C18 . . . . -12.9(4) ?
    C22 C17 C18 C19 . . . . -1.6(4) ?
    N4 C17 C18 C19 . . . . 179.1(3) ?
    C17 C18 C19 C20 . . . . 1.0(5) ?
    C18 C19 C20 C21 . . . . 0.1(5) ?
    C19 C20 C21 C22 . . . . -0.4(5) ?
    C19 C20 C21 C23 . . . . 175.9(3) ?
    C20 C21 C22 C17 . . . . -0.3(4) ?
    C23 C21 C22 C17 . . . . -176.7(3) ?
    C18 C17 C22 C21 . . . . 1.3(4) ?
    N4 C17 C22 C21 . . . . -179.4(2) ?
    C22 C21 C23 F2 . . . . -152.7(3) ?
    C20 C21 C23 F2 . . . . 30.9(4) ?
    C22 C21 C23 F1 . . . . 85.8(4) ?
    C20 C21 C23 F1 . . . . -90.6(4) ?
    C22 C21 C23 F3 . . . . -33.1(4) ?
    C20 C21 C23 F3 . . . . 150.5(3) ?
    C25 N5 C24 N6 . . . . 2.4(4) ?
    C25 N5 C24 S2 . . . . -178.31(17) ?
    C27 N6 C24 N5 . . . . -3.0(4) ?
    C27 N6 C24 S2 . . . . 177.71(17) ?
    C28 S2 C24 N5 . . . . 11.2(2) ?
    C28 S2 C24 N6 . . . . -169.36(18) ?
    C24 N5 C25 C26 . . . . 1.4(3) ?
    C24 N5 C25 C35 . . . . -178.2(2) ?
    N5 C25 C26 C27 . . . . -4.2(4) ?
    C35 C25 C26 C27 . . . . 175.4(2) ?
    N5 C25 C26 C39 . . . . 177.9(2) ?
    C35 C25 C26 C39 . . . . -2.5(4) ?
    C24 N6 C27 N8 . . . . 179.9(2) ?
    C24 N6 C27 C26 . . . . -0.3(3) ?
    C40 N8 C27 N6 . . . . -6.2(4) ?
    C40 N8 C27 C26 . . . . 174.0(2) ?
    C25 C26 C27 N6 . . . . 3.6(3) ?
    C39 C26 C27 N6 . . . . -178.5(2) ?
    C25 C26 C27 N8 . . . . -176.5(2) ?
    C39 C26 C27 N8 . . . . 1.3(4) ?
    C24 S2 C28 C29 . . . . 71.8(2) ?
    S2 C28 C29 C30 . . . . -126.3(2) ?
    S2 C28 C29 C34 . . . . 54.1(3) ?
    C34 C29 C30 C31 . . . . 3.0(4) ?
    C28 C29 C30 C31 . . . . -176.6(3) ?
    C29 C30 C31 C32 . . . . -1.3(5) ?
    C30 C31 C32 C33 . . . . -1.7(4) ?
    C30 C31 C32 Cl2 . . . . 178.9(2) ?
    C31 C32 C33 C34 . . . . 2.9(4) ?
    Cl2 C32 C33 C34 . . . . -177.75(18) ?
    C30 C29 C34 C33 . . . . -1.7(4) ?
    C28 C29 C34 C33 . . . . 177.8(2) ?
    C32 C33 C34 C29 . . . . -1.1(4) ?
    N5 C25 C35 C37 . . . . -68.5(3) ?
    C26 C25 C35 C37 . . . . 111.9(3) ?
    C25 C35 C37 C38 . . . . -65.3(3) ?
    C25 C35 C37 C36 . . . . 170.9(3) ?
    C27 N8 C40 C45 . . . . -154.6(2) ?
    C27 N8 C40 C41 . . . . 27.1(4) ?
    C45 C40 C41 C42 . . . . 1.0(4) ?
    N8 C40 C41 C42 . . . . 179.2(3) ?
    C40 C41 C42 C43 . . . . -0.7(4) ?
    C41 C42 C43 C44 . . . . 0.1(5) ?
    C42 C43 C44 C45 . . . . 0.2(4) ?
    C42 C43 C44 C46 . . . . 177.3(3) ?
    C43 C44 C45 C40 . . . . 0.1(4) ?
    C46 C44 C45 C40 . . . . -177.0(2) ?
    C41 C40 C45 C44 . . . . -0.7(4) ?
    N8 C40 C45 C44 . . . . -179.1(2) ?
    C45 C44 C46 F4 . . . . 80.5(3) ?
    C43 C44 C46 F4 . . . . -96.6(3) ?
    C45 C44 C46 F6 . . . . -38.9(4) ?
    C43 C44 C46 F6 . . . . 143.9(3) ?
    C45 C44 C46 F5 . . . . -159.4(2) ?
    C43 C44 C46 F5 . . . . 23.4(4) ?
    C48 N9 C47 N10 . . . . 1.4(4) ?
    C48 N9 C47 S3 . . . . 179.95(17) ?
    C50 N10 C47 N9 . . . . 0.1(4) ?
    C50 N10 C47 S3 . . . . -178.53(16) ?
    C51 S3 C47 N9 . . . . 4.5(2) ?
    C51 S3 C47 N10 . . . . -176.72(17) ?
    C47 N9 C48 C49 . . . . -2.4(3) ?
    C47 N9 C48 C58 . . . . 178.7(2) ?
    N9 C48 C49 C50 . . . . 2.0(4) ?
    C58 C48 C49 C50 . . . . -179.1(2) ?
    N9 C48 C49 C62 . . . . -176.8(2) ?
    C58 C48 C49 C62 . . . . 2.1(4) ?
    C47 N10 C50 N12 . . . . 179.8(2) ?
    C47 N10 C50 C49 . . . . -0.6(3) ?
    C63 N12 C50 N10 . . . . -2.6(4) ?
    C63 N12 C50 C49 . . . . 177.8(2) ?
    C48 C49 C50 N10 . . . . -0.4(3) ?
    C62 C49 C50 N10 . . . . 178.4(2) ?
    C48 C49 C50 N12 . . . . 179.2(2) ?
    C62 C49 C50 N12 . . . . -2.0(3) ?
    C47 S3 C51 C52 . . . . 74.5(2) ?
    S3 C51 C52 C53 . . . . -138.2(2) ?
    S3 C51 C52 C57 . . . . 42.9(3) ?
    C57 C52 C53 C54 . . . . -0.5(4) ?
    C51 C52 C53 C54 . . . . -179.5(2) ?
    C52 C53 C54 C55 . . . . -0.7(4) ?
    C53 C54 C55 C56 . . . . 1.6(4) ?
    C53 C54 C55 Cl3 . . . . -178.3(2) ?
    C54 C55 C56 C57 . . . . -1.3(4) ?
    Cl3 C55 C56 C57 . . . . 178.60(19) ?
    C53 C52 C57 C56 . . . . 0.9(4) ?
    C51 C52 C57 C56 . . . . 179.8(2) ?
    C55 C56 C57 C52 . . . . 0.0(4) ?
    N9 C48 C58 C60 . . . . -44.6(3) ?
    C49 C48 C58 C60 . . . . 136.5(3) ?
    C48 C58 C60 C61 . . . . -54.3(3) ?
    C48 C58 C60 C59 . . . . -177.9(2) ?
    C50 N12 C63 C64 . . . . 16.2(4) ?
    C50 N12 C63 C68 . . . . -165.5(2) ?
    C68 C63 C64 C65 . . . . 0.8(4) ?
    N12 C63 C64 C65 . . . . 179.1(2) ?
    C63 C64 C65 C66 . . . . -0.4(4) ?
    C64 C65 C66 C67 . . . . -0.6(4) ?
    C65 C66 C67 C68 . . . . 1.2(4) ?
    C65 C66 C67 C69 . . . . 179.7(3) ?
    C66 C67 C68 C63 . . . . -0.7(4) ?
    C69 C67 C68 C63 . . . . -179.3(2) ?
    C64 C63 C68 C67 . . . . -0.3(4) ?
    N12 C63 C68 C67 . . . . -178.8(2) ?
    C66 C67 C69 F7 . . . . -104.6(3) ?
    C68 C67 C69 F7 . . . . 74.0(4) ?
    C66 C67 C69 F8 . . . . 16.6(4) ?
    C68 C67 C69 F8 . . . . -164.8(3) ?
    C66 C67 C69 F9 . . . . 135.8(3) ?
    C68 C67 C69 F9 . . . . -45.6(4) ?
loop_
    _geom_hbond_atom_site_label_D
    _geom_hbond_atom_site_label_H
    _geom_hbond_atom_site_label_A
    _geom_hbond_site_symmetry_A
    _geom_hbond_distance_DH
    _geom_hbond_distance_HA
    _geom_hbond_distance_DA
    _geom_hbond_angle_DHA
    N4 H4n N7 2_665 0.88 2.39 3.227(3) 159
    N8 H8n N3 2_665 0.88 2.38 3.213(3) 158
    N12 H12n N11 2_765 0.88 2.36 3.206(3) 160
