# Supplementary material for: 2-[(4-Chloro­benz­yl)sulfanyl]-4-(2-methyl­prop­yl)-6-[3-(trifluoro­meth­yl)anilino]­pyrimidine-5-carbonitrile
Source: Acta Crystallogr Sect E Struct Rep Online. 2012 Jun 13;68(Pt 7):o2059–60. doi: 10.1107/S1600536812025895 (PMC3393324; doi:10.1107/S1600536812025895)
Supplement: Supplementary file 2 [file e-68-o2059-Isup2.hkl]

# 
# h,k,l, Fc-squared, Fo-squared, sigma(Fo-squared) and status flag 
# 
data_I
_shelx_title '  P-1  Hole 0.51 A from H13c' 
_shelx_refln_list_code          4 
_shelx_F_calc_maximum      379.06 
_exptl_crystal_F_000      1476.00 
_reflns_d_resolution_high  0.7906 
 
loop_ 
 _symmetry_equiv_pos_as_xyz 
 'x, y, z' 
 '-x, -y, -z' 
 
_cell_length_a    15.3906 
_cell_length_b    15.7040 
_cell_length_c    15.9129 
_cell_angle_alpha  89.568 
_cell_angle_beta   74.825 
_cell_angle_gamma  62.980 
 
_shelx_F_squared_multiplier     1.000 
 
loop_ 
 _refln_index_h 
 _refln_index_k 
 _refln_index_l 
 _refln_F_squared_calc 
 _refln_F_squared_meas 
 _refln_F_squared_sigma 
 _refln_observed_status 
   0   0  -1      322.09      297.61      4.89 o 
   0   0  -2    10369.29    10007.94     36.38 o 
   0   0  -3    42112.92    42114.98     91.91 o 
   0   0  -4     6924.69     6908.08     44.21 o 
   0   0  -5      413.42      472.41     15.27 o 
   0   0  -6     5463.50     5960.65     51.10 o 
   0   0  -7     3588.91     3437.50     42.70 o 
   0   0  -8     3593.52     4015.05     36.39 o 
   0   0  -9       36.91       42.60      9.07 o 
   0   0 -10       57.25      107.42     10.96 o 
   0   0 -11     1537.83     1948.36     31.69 o 
   0   0 -12     2053.77     2853.77     34.80 o 
   0   0 -13      448.10      510.66     18.78 o 
   0   0 -14       20.67        0.31     27.57 o 
   0   0 -15       12.27       22.94     18.45 o 
   0   0 -16      159.38      169.64     24.59 o 
   0   0 -17      330.68      368.48     26.66 o 
   0   0 -18        7.80        6.25     11.25 o 
   0   1 -18       77.61      118.26     17.23 o 
   0   1 -17       90.04      142.59     21.59 o 
   0   1 -16      406.04      594.17     21.51 o 
   0   1 -15        8.52      -22.99     24.34 o 
   0   1 -14     1159.55     1526.69     35.19 o 
   0   1 -13      114.78      106.26     11.77 o 
   0   1 -12      939.69     1249.62     24.59 o 
   0   1 -11      327.12      396.89     26.11 o 
   0   1 -10        9.54       29.98      9.53 o 
   0   1  -9    14584.53    17543.41     80.29 o 
   0   1  -8     7879.34     8385.53     51.69 o 
   0   1  -7      682.48      988.17     24.54 o 
   0   1  -6     1329.61     1487.20     26.96 o 
   0   1  -5     1007.36     1311.96     22.95 o 
   0   1  -4      429.69      553.05     14.68 o 
   0   1  -3     9457.71    10139.62     46.76 o 
   0   1  -2       48.07       90.19      5.92 o 
   0   1  -1     5900.94     5945.52     23.92 o 
   0   1   0    10488.35    11793.22     28.62 o 
   0  -1  -1      445.06      421.62      6.71 o 
   0  -1  -2    25860.11    24612.60     59.24 o 
   0  -1  -3   143687.39   139550.03    673.99 o 
   0  -1  -4     6615.89     6231.10     41.70 o 
   0  -1  -5    51807.31    49095.29    130.28 o 
   0  -1  -6       34.63       78.43     10.41 o 
   0  -1  -7        9.56       29.41      9.80 o 
   0  -1  -8      826.47     1190.80     20.87 o 
   0  -1  -9      721.08      582.63     16.83 o 
   0  -1 -10     2893.06     3594.49     39.81 o 
   0  -1 -11     1712.22     1963.39     31.69 o 
   0  -1 -12     1040.89     1428.51     31.69 o 
   0  -1 -13       43.10       51.93     21.51 o 
   0  -1 -14       94.80       58.83     21.05 o 
   0  -1 -15       80.86       46.08     22.78 o 
   0  -1 -16     1487.05     2030.34     53.01 o 
   0  -1 -17        3.12        7.31     16.00 o 
   0   1  18       33.10       34.15     10.43 o 
   0   2 -18        8.20        4.79     15.51 o 
   0   2 -17        0.23       -6.67     22.38 o 
   0   2 -16      708.36     1071.56     28.44 o 
   0   2 -15      185.38      196.31     18.46 o 
   0  -2  14       44.46       19.12     18.63 o 
   0   2 -13       87.41       95.51     11.56 o 
   0   2 -12        3.80        1.89     12.32 o 
   0   2 -11     2274.91     2823.45     38.35 o 
   0   2 -10     3667.50     4650.36     65.26 o 
   0   2  -9        3.86       16.59     20.33 o 
   0   2  -8     5020.69     5568.25     42.71 o 
   0   2  -7     2699.69     3155.52     30.26 o 
   0   2  -6       38.02       51.92      7.87 o 
   0   2  -5     7416.75     7694.95     54.75 o 
   0  -2   3     1624.06      523.47      6.86 o 
   0  -2   2     5414.33     5941.40     16.60 o 
   0   2  -1     3958.53     4432.28     14.52 o 
   0   2   0     2724.75     3245.96     21.98 o 
   0  -2  -1    11045.51    11289.65     30.58 o 
   0  -2  -2     4197.35     3670.13     26.19 o 
   0  -2  -3      884.05      790.63     15.00 o 
   0  -2  -4     7273.46     7035.11     45.98 o 
   0  -2  -5       77.82       40.85      8.57 o 
   0  -2  -6     1383.69     1346.11     25.70 o 
   0  -2  -7     7263.00     7874.13     64.91 o 
   0  -2  -8     6576.06     6386.04     45.81 o 
   0  -2  -9     3082.01     3929.24     38.76 o 
   0  -2 -10      816.37      902.65     21.70 o 
   0  -2 -11     1794.54     2429.89     34.85 o 
   0  -2 -12     4777.02     5845.23     60.16 o 
   0  -2 -13      613.54      694.30     38.22 o 
   0  -2 -14      111.99      127.49     27.53 o 
   0  -2 -15      294.67      289.19     29.37 o 
   0  -2 -16      502.62      605.66     34.13 o 
   0   2  17      156.44      185.04     14.36 o 
   0   2  18      266.39      327.31     15.71 o 
   0   3 -18       46.45       47.27     16.29 o 
   0   3 -17        1.00       -4.15     13.93 o 
   0  -3  16       87.35      103.69     12.78 o 
   0  -3  15       49.11       90.81     15.46 o 
   0   3 -14      136.77      204.59     18.42 o 
   0  -3  13      174.65      225.47     12.39 o 
   0   3 -12     1574.64     1947.55     24.69 o 
   0   3 -11      201.68      224.46     15.40 o 
   0   3 -10      299.57      408.48     16.83 o 
   0   3  -9     1295.91     1616.24     26.57 o 
   0   3  -8     2511.53     2861.17     31.82 o 
   0   3  -7     2807.20     3007.04     30.16 o 
   0   3  -6      776.37      748.02     14.71 o 
   0  -3   5     1656.95     1284.60      8.42 o 
   0   3  -4     4219.99     4531.35     18.72 o 
   0  -3   3     2824.74     3169.07     15.38 o 
   0   3  -2      523.04      492.47      7.87 o 
   0   3  -1     2275.43     2229.22     11.29 o 
   0   3   0    36520.99    40790.38     95.46 o 
   0   3   1     3291.98     4062.74     34.08 o 
   0  -3  -2    21721.07    19064.09     66.82 o 
   0  -3  -3    16005.79    14951.96     64.64 o 
   0  -3  -4    18880.81    18436.11     78.32 o 
   0  -3  -5    11588.00    10659.55     64.88 o 
   0  -3  -6      594.97      420.32     16.31 o 
   0  -3  -7     4265.71     4407.76     49.46 o 
   0  -3  -8      138.05      150.89     10.27 o 
   0  -3  -9      136.46      129.02     10.97 o 
   0  -3 -10     1200.21     1248.41     24.53 o 
   0  -3 -11     3380.48     3891.12     47.92 o 
   0  -3 -12     8518.96    11009.94     82.07 o 
   0  -3 -13     2124.94     2729.28     66.10 o 
   0  -3 -14       19.61       31.12     23.73 o 
   0  -3 -15       72.54       62.71     23.36 o 
   0   3  16      700.15     1072.56     26.46 o 
   0  -3 -17      595.35      911.92     20.99 o 
   0   4 -18       81.01      129.19     18.32 o 
   0   4 -17        4.03        1.29     13.82 o 
   0   4 -16      202.43      263.70     17.27 o 
   0   4 -15       37.05       20.51     16.27 o 
   0  -4  14        0.02       10.85     16.99 o 
   0   4 -13      511.43      673.80     25.43 o 
   0   4 -12        0.95      -14.17     14.17 o 
   0   4 -11        3.73        9.50     13.86 o 
   0   4 -10      745.80      978.77     23.31 o 
   0   4  -9      325.38      276.64     14.12 o 
   0   4  -8       53.58       69.03      9.45 o 
   0   4  -7      163.62      232.95     11.38 o 
   0   4  -6      375.49      315.80     11.10 o 
   0  -4   5      430.80      562.07      8.48 o 
   0   4  -4     1948.56     2077.64     14.79 o 
   0   4  -3     4831.03     4271.11     19.64 o 
   0   4  -2    23781.99    25780.22     49.34 o 
   0   4  -1     5464.15     4019.58     14.65 o 
   0   4   0     1311.07     1418.09     22.64 o 
   0   4   1       28.47       35.65     10.07 o 
   0  -4  -2      752.06      715.15     16.27 o 
   0  -4  -3       25.65       24.05      7.72 o 
   0  -4  -4      664.34      777.66     18.90 o 
   0  -4  -5     1377.01     1921.22     30.05 o 
   0  -4  -6     1807.99     1745.76     30.61 o 
   0  -4  -7     9235.51     9856.96     53.67 o 
   0  -4  -8     6059.06     6969.53     39.22 o 
   0  -4  -9     3897.91     4372.72     41.08 o 
   0  -4 -10     8048.06     8890.45     91.07 o 
   0  -4 -11      414.52      431.84     16.29 o 
   0  -4 -12     1364.98     1546.59     51.87 o 
   0  -4 -13    10340.27    12973.98    140.12 o 
   0  -4 -14      416.69      528.84     35.08 o 
   0  -4 -15      457.32      614.49     23.29 o 
   0  -4 -16      609.50      817.16     23.25 o 
   0   4  17      531.23      808.85     24.60 o 
   0   4  18      170.74      155.87     10.47 o 
   0   5 -18        9.40      -16.29     18.62 o 
   0  -5  17       62.80       60.00     13.72 o 
   0  -5  16       95.11      134.74     15.33 o 
   0   5 -15       80.04       61.19     15.58 o 
   0   5 -14       31.48       54.27     15.98 o 
   0  -5  13      596.39      837.79     22.67 o 
   0   5 -12      101.91       91.67      9.99 o 
   0   5 -11      115.95      114.63     11.75 o 
   0   5 -10      313.83      362.22     16.60 o 
   0   5  -9      458.11      486.36     16.83 o 
   0   5  -8     2313.41     2540.72     31.04 o 
   0   5  -7      166.33      219.03     11.27 o 
   0   5  -6      255.67      332.98     11.67 o 
   0   5  -5    11843.50    12812.45     39.98 o 
   0   5  -4     1029.79     1030.39     11.82 o 
   0   5  -3      303.97      302.14      6.94 o 
   0   5  -2      359.93      288.46      6.49 o 
   0   5  -1     2815.00     3467.99     38.58 o 
   0   5   0      792.01      741.42     19.67 o 
   0   5   1    20137.26    24949.06    109.81 o 
   0  -5  -2     3737.77     3625.15     37.51 o 
   0  -5  -3     1326.90     1439.61     25.23 o 
   0  -5  -4     3748.19     4413.83     44.77 o 
   0  -5  -5     5904.19     6611.40     38.18 o 
   0  -5  -6     9598.38    10568.52     52.19 o 
   0  -5  -7       46.22      112.17      7.52 o 
   0  -5  -8     1496.19     1842.90     27.06 o 
   0  -5  -9      420.83      415.46     22.11 o 
   0  -5 -10     2551.83     2727.73     39.44 o 
   0  -5 -11     3954.62     4445.18     50.79 o 
   0  -5 -12     3349.16     3736.60     47.30 o 
   0  -5 -13       51.00       45.97     22.99 o 
   0  -5 -14     1766.32     2428.42     41.74 o 
   0  -5 -15      168.22      175.72     16.45 o 
   0   5  16       53.85       60.26     16.11 o 
   0   5  17       39.72       75.00     12.90 o 
   0   6 -18        5.21       13.31     14.59 o 
   0  -6  17      126.35      161.57     14.78 o 
   0  -6  16      179.70      195.28     22.54 o 
   0  -6  15      394.79      486.53     32.59 o 
   0  -6  14      377.96      526.61     34.75 o 
   0   6 -13       52.90       73.40     17.61 o 
   0  -6  12     1252.98     1528.86     23.49 o 
   0   6 -11        3.49       -5.91     13.82 o 
   0   6 -10       50.57       70.76     12.20 o 
   0   6  -9      225.17      272.25     14.73 o 
   0   6  -8      587.61      581.63     17.15 o 
   0   6  -7      952.46     1154.85     20.88 o 
   0   6  -6     1480.93     1774.77     23.21 o 
   0   6  -5     7810.38     8252.12     34.69 o 
   0   6  -4     3396.95     3971.61     23.04 o 
   0   6  -3      111.52       91.94      8.05 o 
   0   6  -2    11959.56    13080.94     58.40 o 
   0   6  -1      565.69      630.60     20.88 o 
   0   6   0     4295.94     5125.86     53.53 o 
   0  -6  -1    14617.15    16552.19     66.01 o 
   0  -6  -2      976.52      892.61     21.96 o 
   0  -6  -3     8627.37     9073.15     66.37 o 
   0  -6  -4      668.45      584.36     19.18 o 
   0  -6  -5     5840.72     5605.90     55.66 o 
   0  -6  -6     2757.25     3050.90     43.04 o 
   0  -6  -7     1342.05     1057.16     32.59 o 
   0  -6  -8      105.22      105.18     16.38 o 
   0  -6  -9       17.77       26.74     17.51 o 
   0  -6 -10     2455.27     2850.86     42.57 o 
   0   6  11      586.41      756.72     20.67 o 
   0  -6 -12     1166.93     1401.67     25.89 o 
   0  -6 -13       21.95        9.55     15.28 o 
   0   6  14        2.50        7.30     14.79 o 
   0   6  15       58.87       72.32     17.74 o 
   0   6  16       42.05       44.62     14.22 o 
   0   6  17     1639.99     1635.99     25.87 o 
   0   7 -18        9.07       -0.55     22.80 o 
   0   7 -17      553.40      746.49     20.66 o 
   0  -7  16       40.88       40.37     19.18 o 
   0  -7  15       38.03       30.42     19.33 o 
   0   7 -14      579.89      788.49     27.79 o 
   0   7 -13      692.10      863.52     29.49 o 
   0   7 -12      106.26      133.85     18.10 o 
   0  -7  11      324.96      364.25     16.73 o 
   0  -7  10      234.84      238.88     14.17 o 
   0   7  -9      529.86      596.71     28.54 o 
   0   7  -8      903.81      915.45     32.74 o 
   0   7  -7     3232.15     3386.65     56.05 o 
   0   7  -6     1760.42     2193.23     44.75 o 
   0   7  -5       71.64      104.18      9.31 o 
   0  -7   4      464.26      593.38     15.35 o 
   0   7  -3     2545.64     3064.86     31.87 o 
   0   7  -2      554.52      582.43     15.55 o 
   0  -7   1     3349.38     3565.58     34.96 o 
   0   7   0      113.40      230.82     17.66 o 
   0   7   1    12050.79    12854.13     64.89 o 
   0  -7  -2     4645.11     4295.35     49.37 o 
   0  -7  -3      560.77      361.99     16.84 o 
   0  -7  -4     1288.68     1589.23     31.69 o 
   0  -7  -5      452.52      529.72     25.54 o 
   0  -7  -6     1329.92     1241.29     37.36 o 
   0  -7  -7      631.81      620.17     28.70 o 
   0  -7  -8    11175.20    12403.33     58.08 o 
   0  -7  -9     1399.19     1609.13     27.68 o 
   0  -7 -10     2315.65     2707.51     35.18 o 
   0   7  11      135.81      155.97     13.98 o 
   0   7  12       35.60       54.51     13.40 o 
   0   7  13     1451.16     1850.67     31.31 o 
   0   7  14       78.63       99.84     18.82 o 
   0   7  15        3.59       19.43     18.95 o 
   0   7  16      381.40      500.75     12.55 o 
   0   8 -18        3.24       -7.12     14.64 o 
   0  -8  17       96.03       82.24     11.41 o 
   0  -8  16      327.93      337.36     24.47 o 
   0  -8  15      837.62      866.94     37.07 o 
   0   8 -14     1581.18     2019.70     39.21 o 
   0  -8  13     1122.63     1434.20     34.90 o 
   0   8 -12      382.03      440.31     23.52 o 
   0   8 -11      245.82      233.67     20.21 o 
   0   8 -10     1788.93     2242.75     38.12 o 
   0   8  -9      473.61      649.78     22.48 o 
   0   8  -8      667.40      633.42     29.40 o 
   0   8  -7      121.40      125.34     18.19 o 
   0   8  -6      102.94      143.32     17.91 o 
   0   8  -5       14.68       17.60     14.43 o 
   0  -8   4     1141.28     1067.44     21.79 o 
   0  -8   3       60.99       76.32      9.98 o 
   0   8  -2     1451.89     1677.77     27.03 o 
   0  -8   1      777.63     1003.82     21.82 o 
   0  -8   0     1936.40     2320.44     32.98 o 
   0   8   1     1203.21     1421.71     20.96 o 
   0  -8  -2      284.58      298.69     13.12 o 
   0  -8  -3     1110.61     1106.63     22.33 o 
   0  -8  -4     2198.76     1966.21     47.84 o 
   0  -8  -5      627.33      655.19     30.78 o 
   0  -8  -6     2274.79     2266.73     53.09 o 
   0  -8  -7     1764.22     1716.69     26.95 o 
   0  -8  -8      371.44      433.21     16.58 o 
   0   8   9     2883.20     3469.27     47.02 o 
   0   8  10     1420.57     1606.04     33.67 o 
   0  -8 -11     1964.51     2507.74     39.64 o 
   0   8  12        1.80       -3.70     23.31 o 
   0   8  13      296.51      452.67     28.07 o 
   0   8  14      124.90      128.43     11.44 o 
   0   8  15      374.99      492.41     13.61 o 
   0  -9  17       24.28       12.93     10.97 o 
   0  -9  16       39.36       37.08     11.32 o 
   0  -9  15      691.23      698.95     32.63 o 
   0   9 -14     1457.53     1889.75     36.52 o 
   0   9 -13       55.40       34.33     19.03 o 
   0   9 -12        5.60        5.86     21.11 o 
   0   9 -11      194.34      187.46     18.86 o 
   0   9 -10      279.10      340.59     29.43 o 
   0   9  -9     1100.56     1292.13     30.29 o 
   0   9  -8       54.77      120.33     15.18 o 
   0   9  -7       12.03       21.01     15.83 o 
   0   9  -6       14.78       -8.36     19.13 o 
   0   9  -5     1180.25     1074.23     36.50 o 
   0  -9   4      175.88      178.93     13.26 o 
   0   9  -3      123.52      200.58     13.36 o 
   0   9  -2      189.30      250.40     14.44 o 
   0   9  -1      494.37      539.46     19.25 o 
   0  -9   0     2146.43     2354.81     28.21 o 
   0  -9  -1     3295.39     3401.62     39.55 o 
   0  -9  -2       31.03       15.55     14.84 o 
   0  -9  -3     1242.54     1225.62     41.04 o 
   0  -9  -4      555.89      560.64     31.32 o 
   0   9   5      262.73      301.32     14.55 o 
   0  -9  -6      797.58      890.76     21.35 o 
   0  -9  -7     1136.42     1104.61     23.46 o 
   0  -9  -8     1085.63     1389.99     31.72 o 
   0   9   9       10.46       22.97     13.31 o 
   0   9  10     1628.64     1878.15     53.54 o 
   0   9  11      543.82      676.24     34.27 o 
   0   9  12        6.23       -3.64     10.71 o 
   0   9  13      999.62     1190.55     22.92 o 
   0   9  14       26.43       15.65      8.12 o 
   0   9  15       11.60       38.97     10.20 o 
   0  10 -17      107.00      140.82     14.99 o 
   0  10 -16       97.18       67.85     11.69 o 
   0 -10  15      231.65      288.75     23.60 o 
   0  10 -14      338.41      462.38     20.29 o 
   0  10 -13      500.50      675.33     25.29 o 
   0 -10  12       19.88       10.53     18.92 o 
   0  10 -11      288.65      323.94     21.26 o 
   0  10 -10       29.37       41.28     20.92 o 
   0  10  -9      182.70      218.72     26.54 o 
   0  10  -8     1157.20     1407.28     25.73 o 
   0  10  -7      137.74      159.49     12.91 o 
   0  10  -6      127.54      161.85     15.53 o 
   0  10  -5      994.46     1136.09     39.57 o 
   0 -10   4       10.70       10.24     11.58 o 
   0  10  -3       40.41       13.65     11.32 o 
   0 -10   2      734.94      885.73     24.85 o 
   0  10  -1      813.40      870.85     25.51 o 
   0  10   0      628.89      739.37     24.88 o 
   0 -10  -1      249.07      260.95     25.02 o 
   0 -10  -2        0.62       -4.25     15.76 o 
   0  10   3      412.55      414.72     20.15 o 
   0  10   4     2313.82     2428.80     41.32 o 
   0  10   5     4114.78     4374.97     55.41 o 
   0  10   6      869.23      814.23     38.36 o 
   0  10   7      414.19      483.38     31.66 o 
   0  10   8      516.06      549.05     34.34 o 
   0  10   9      291.44      294.55     26.96 o 
   0  10  10      216.61      313.99     26.35 o 
   0  10  11      383.60      449.58     28.46 o 
   0  10  12       10.60       -0.03     29.09 o 
   0  10  13     1123.63     1672.58     37.66 o 
   0  10  14      132.70      286.76     15.38 o 
   0 -11  16      478.19      593.01     15.05 o 
   0 -11  15      388.13      523.20     18.14 o 
   0 -11  14      330.34      382.31     17.78 o 
   0  11 -13       83.65      111.15     15.44 o 
   0  11 -12      211.11      225.70     18.19 o 
   0  11 -11       32.39       53.64     15.13 o 
   0  11 -10      411.84      497.64     31.63 o 
   0  11  -9      111.79      106.87     15.79 o 
   0  11  -8      409.38      510.07     22.30 o 
   0  11  -7      281.72      377.65     20.52 o 
   0  11  -6     1153.64     1407.48     25.98 o 
   0  11  -5     2794.19     3170.45     36.59 o 
   0  11  -4      997.60     1096.77     23.51 o 
   0  11  -3      890.48      997.62     19.38 o 
   0  11  -2     1517.18     1569.66     22.88 o 
   0  11  -1        7.18       21.03      9.23 o 
   0 -11   0       92.64       91.87     11.30 o 
   0 -11  -1       30.35       24.39     10.09 o 
   0 -11  -2        1.44       25.47     10.44 o 
   0 -11  -3      105.22      109.92     12.08 o 
   0  11   4       22.63        0.60     20.21 o 
   0  11   5       84.42       54.02     19.63 o 
   0  11   6       11.33       31.60     20.41 o 
   0  11   7     1195.81     1287.76     45.97 o 
   0  11   8     1519.81     1850.70     53.33 o 
   0  11   9      707.16      754.67     34.74 o 
   0  11  10     1980.27     2245.60     52.44 o 
   0  11  11      860.31     1005.14     33.64 o 
   0  11  12      101.59      134.94     16.57 o 
   0  11  13      175.45      260.73     10.25 o 
   0  12 -15       29.15       37.42     10.48 o 
   0  12 -14        4.95       -7.11     13.51 o 
   0  12 -13      157.18      201.69     14.82 o 
   0 -12  12      133.78      174.86     16.03 o 
   0 -12  11       23.47       29.56     13.62 o 
   0  12 -10       85.36       80.72     20.70 o 
   0  12  -9      113.19      149.02     16.09 o 
   0  12  -8       52.73       53.96     15.89 o 
   0  12  -7       26.06       32.72     15.70 o 
   0  12  -6      114.63      160.29     16.53 o 
   0  12  -5      127.02      122.42     15.51 o 
   0  12  -4       60.36       28.55     16.85 o 
   0  12  -3       69.64       55.95     13.41 o 
   0  12  -2     8173.64     8450.61     53.22 o 
   0  12  -1       75.28       84.58     13.64 o 
   0  12   0      553.43      521.98     20.72 o 
   0  12   1      154.26      142.11     14.70 o 
   0  12   2       94.83       98.30     13.95 o 
   0  12   3      126.14      128.63     14.19 o 
   0  12   4      116.55      108.19     14.07 o 
   0  12   5      367.62      402.92     19.41 o 
   0  12   6       26.74       38.47     12.87 o 
   0  12   7      265.25      234.98     15.79 o 
   0  12   8        1.24        8.63     17.15 o 
   0  12   9       61.34       83.48     11.89 o 
   0  12  10      202.96      267.65     13.87 o 
   0  12  11      300.24      384.09     13.17 o 
   0  12  12      193.02      222.02     14.04 o 
   0 -13  14        1.38      -12.94     14.95 o 
   0 -13  13      400.05      526.51     16.82 o 
   0 -13  12      230.01      271.06     15.47 o 
   0 -13  11        4.51       10.50     13.56 o 
   0  13 -10       18.61       16.12     12.59 o 
   0  13  -9        1.38        9.81     16.27 o 
   0  13  -8      508.25      723.71     34.08 o 
   0  13  -7      105.38      101.22     14.91 o 
   0  13  -6      904.57     1120.58     28.68 o 
   0  13  -5      511.71      615.24     23.26 o 
   0  13  -4     2674.25     3467.45     47.78 o 
   0  13  -3      626.44      643.76     24.18 o 
   0  13  -2      139.62      144.18     15.97 o 
   0  13  -1      494.98      490.03     20.30 o 
   0  13   0        3.77       16.22     11.88 o 
   0  13   1       19.77       11.46     11.43 o 
   0  13   2       45.52       36.45     12.52 o 
   0  13   3     1242.75     1377.34     30.80 o 
   0  13   4       93.59       98.55     13.26 o 
   0  13   5      173.64      192.08     15.75 o 
   0  13   6       49.54       60.40     12.51 o 
   0  13   7       47.37       39.54     11.08 o 
   0  13   8        3.04       -5.84      9.05 o 
   0  13   9      155.35      261.02     12.45 o 
   0  13  10        6.42       -1.40      8.36 o 
   0  13  11        3.70        3.16      6.90 o 
   0 -14  13      202.43      273.84     16.96 o 
   0  14 -12      113.08      119.29     11.39 o 
   0  14 -11        5.79       19.83     12.04 o 
   0  14 -10       18.89       25.42     11.96 o 
   0  14  -9      266.92      394.08     24.73 o 
   0  14  -8      557.31      652.30     19.98 o 
   0  14  -7        2.81        9.54     12.99 o 
   0  14  -6       15.99       20.58     14.69 o 
   0  14  -5      128.14      178.67     16.64 o 
   0  14  -4     1309.95     1458.94     31.50 o 
   0  14  -3      394.87      474.78     20.74 o 
   0  14  -2      139.32      125.80     14.99 o 
   0  14  -1       72.51      112.65     14.82 o 
   0  14   0      337.95      337.16     17.78 o 
   0  14   1      551.58      496.23     20.06 o 
   0  14   2      761.74      817.30     23.66 o 
   0  14   3       21.21       10.36     10.60 o 
   0  14   4      421.56      469.97     18.29 o 
   0  14   5       42.83       62.26     10.94 o 
   0  14   6      256.27      271.89     14.09 o 
   0  14   7      135.76      142.82     11.00 o 
   0  14   8       64.86       74.14      8.43 o 
   0  14   9       33.20       25.75     10.32 o 
   0 -15  12      424.78      467.35     17.64 o 
   0 -15  11      170.23      182.08     10.32 o 
   0 -15  10      193.12      242.06     12.59 o 
   0 -15   9        0.36      -12.28     12.28 o 
   0  15  -8      295.84      377.57     14.82 o 
   0  15  -7       35.51       45.15     14.69 o 
   0  15  -6      134.31      187.19     13.99 o 
   0  15  -5      218.36      303.44     16.29 o 
   0  15  -4     2644.10     3391.19     41.38 o 
   0  15  -3       46.21       38.43     13.88 o 
   0  15  -2      409.50      425.27     18.26 o 
   0  15  -1       81.67       64.33     12.52 o 
   0  15   0        0.89       -2.62      9.70 o 
   0  15   1       51.65       76.68     11.90 o 
   0  15   2       43.55       67.66     10.98 o 
   0  15   3      473.30      576.82     17.95 o 
   0  15   4      139.09      130.38     11.31 o 
   0  15   5      602.25      672.54     16.90 o 
   0  15   6      198.32      234.05     10.37 o 
   0  15   7       21.27       18.21      6.85 o 
   0  15   8       14.51        3.05      6.76 o 
   0 -16  10        2.04       12.93      9.61 o 
   0 -16   9       33.37       35.50      7.91 o 
   0 -16   8      138.31      163.42     10.96 o 
   0  16  -7      563.51      694.14     13.15 o 
   0  16  -6      599.59      785.62     24.80 o 
   0  16  -5      373.44      509.51     15.52 o 
   0  16  -4      770.99     1046.65     20.62 o 
   0  16  -3      119.84      126.64     11.70 o 
   0  16  -2      254.13      271.74     13.66 o 
   0  16  -1      420.75      479.47     16.00 o 
   0  16   0      118.18      142.75     11.37 o 
   0  16   1      364.00      456.19     14.78 o 
   0  16   2      304.51      345.89     12.83 o 
   0  16   3       24.55       45.45      7.74 o 
   0  16   4       41.54       48.57      7.42 o 
   0  16   5       29.79       52.57      9.37 o 
   0 -17   7       24.96       16.17      9.41 o 
   0 -17   6       36.84       42.21     14.74 o 
   0  17  -5      343.26      386.22     11.45 o 
   0  17  -4      463.33      544.52     16.46 o 
   0  17  -3       32.51       23.42      7.82 o 
   0  17  -2        6.51       -9.78      9.78 o 
   0  17  -1      137.03      141.82      8.31 o 
   0  17   0      603.37      796.68     20.12 o 
   0  17   1      311.76      394.41     15.17 o 
  -1  16   4      160.45      173.28     10.63 o 
  -1  16   3      182.29      248.66     13.94 o 
  -1  16   2        8.84        1.54      9.09 o 
  -1  16   1       26.77       31.55     10.86 o 
  -1  16   0       68.76      116.09     13.45 o 
  -1  16  -1      212.49      252.04     19.79 o 
  -1  16  -2      378.36      435.04     13.71 o 
  -1  16  -3       68.52       70.40      9.40 o 
  -1  16  -4       69.24       81.02     11.33 o 
  -1  16  -5      382.43      420.59     16.15 o 
  -1  16  -6       47.32       38.31     11.60 o 
  -1  16  -6       62.93       60.30     11.81 o 
  -1  16  -7      125.90      203.48     10.18 o 
   1 -16   8      241.72      240.28     15.77 o 
   1 -16   9        1.83       11.30      8.74 o 
  -1  15   6        0.38        6.87      7.96 o 
  -1  15   5       31.51       41.50     10.77 o 
  -1  15   4       12.55        9.39      7.68 o 
  -1  15   3        1.37       -0.21      7.77 o 
  -1  15   2       99.91      139.85     10.53 o 
  -1  15   1      106.30      104.96     10.55 o 
  -1  15   0      338.32      366.64     22.87 o 
  -1  15   0      348.23      399.65     23.16 o 
  -1  15  -1      251.27      307.25     17.42 o 
  -1  15  -2      195.27      180.42     15.86 o 
  -1  15  -3      231.33      243.83     15.70 o 
  -1  15  -4      516.14      546.75     18.01 o 
  -1  15  -5      169.59      209.53     15.14 o 
  -1  15  -6      769.08      863.05     20.92 o 
  -1  15  -7      369.48      446.23     20.89 o 
  -1  15  -7      388.95      501.50     22.19 o 
  -1  15  -8       17.64       15.66     11.12 o 
  -1  15  -8       21.42       11.43     14.47 o 
  -1  15  -9        0.70       -4.60      6.32 o 
   1 -15  10       70.28       65.01      7.62 o 
   1 -15  11        7.35        0.10      9.37 o 
  -1  14   8       89.00       99.25     11.08 o 
  -1  14   7      274.49      326.45     10.66 o 
  -1  14   6      292.76      371.80     12.83 o 
  -1  14   5      177.41      175.26     11.34 o 
  -1  14   4        5.48       13.76      9.04 o 
  -1  14   3       29.41       17.86      9.25 o 
  -1  14   2        1.92        2.43     10.21 o 
  -1  14   1        1.23        5.72     10.01 o 
  -1  14   0       45.24       58.39     18.17 o 
  -1  14   0       77.30       52.64     21.30 o 
  -1  14  -1       19.57        4.93     16.53 o 
  -1  14  -2      108.80       76.95     17.72 o 
  -1  14  -3      375.40      358.22     20.76 o 
  -1  14  -4      234.16      179.46     17.15 o 
  -1  14  -5      861.14      909.27     26.10 o 
  -1  14  -6       34.83       27.01     13.85 o 
  -1  14  -7       39.16       97.93     15.23 o 
  -1  14  -7      547.20      523.90     31.24 o 
  -1  14  -8      158.08      184.28     12.23 o 
  -1  14  -9      618.73      638.20     16.90 o 
  -1  14 -10      329.77      311.52     10.63 o 
   1 -14  11      187.32      170.05     10.23 o 
   1 -14  12       42.80       40.38      7.00 o 
   1 -14  13        4.45       -5.99      8.10 o 
  -1  13  10      107.90      133.18     10.44 o 
  -1  13   9       35.91       58.60      7.43 o 
  -1  13   8        0.77       -0.42      7.58 o 
  -1  13   7        1.25       10.05      8.30 o 
  -1  13   6        2.80        8.20      9.42 o 
  -1  13   5        3.01        3.97      9.65 o 
  -1  13   4      327.59      348.75     16.92 o 
  -1  13   3      632.40      641.25     21.56 o 
  -1  13   2       27.25       41.91     11.43 o 
  -1  13   1        0.66       -3.48     10.93 o 
  -1  13   0        6.35       -9.43     17.43 o 
  -1  13   0       76.41        1.39     21.63 o 
  -1  13  -1        9.26      -18.01     18.01 o 
  -1  13  -2      142.12      118.83     20.55 o 
  -1  13  -3     1076.44     1148.86     31.92 o 
  -1  13  -4      161.20      130.79     20.60 o 
  -1  13  -5     2171.16     2556.80     43.00 o 
  -1  13  -6      365.53      518.83     23.47 o 
  -1  13  -7      135.97      140.17     17.98 o 
  -1  13  -7      217.58      181.97     29.93 o 
  -1  13  -8      173.08      183.80     19.75 o 
  -1  13  -9        7.24        3.76     10.03 o 
  -1  13 -10       45.37       52.23      8.92 o 
   1 -13  11        5.81       13.57      9.09 o 
   1 -13  12      124.32      122.66     10.66 o 
   1 -13  13      242.08      250.56     10.67 o 
   1 -13  14      174.50      132.19     11.56 o 
  -1  12  11      199.86      269.16     14.48 o 
  -1  12  10      152.98      152.03      9.43 o 
  -1  12   9        0.48       -0.62      8.32 o 
  -1  12   8       60.66       58.78     10.35 o 
  -1  12   7       12.60       23.95     10.33 o 
  -1  12   6      272.87      283.54     16.56 o 
  -1  12   5      626.82      693.73     22.65 o 
  -1  12   4        2.57       -3.13     11.40 o 
  -1  12   3      160.58      178.87     15.35 o 
  -1  12   2       96.42       70.00     12.87 o 
  -1  12   1        6.92        3.53     11.02 o 
  -1  12   0        1.68       20.97     17.22 o 
  -1  12   0       30.70       -1.18     24.12 o 
  -1  12  -1      134.90      130.79     20.14 o 
  -1  12  -2      762.91      852.80     28.95 o 
  -1  12  -3     1053.33     1119.43     32.43 o 
  -1  12  -4       21.85       12.44     16.03 o 
  -1  12  -4      185.03      175.95     31.21 o 
  -1  12  -5      574.85      561.32     20.98 o 
  -1  12  -6      425.18      467.22     19.68 o 
  -1  12  -7      111.70      104.69     13.32 o 
  -1  12  -8        1.42       -1.92     10.91 o 
  -1  12  -9      210.89      230.34     15.33 o 
  -1  12 -10      274.20      261.90     15.38 o 
  -1  12 -11       38.49       28.29      8.94 o 
   1 -12  12      157.67      187.11     13.61 o 
  -1  12 -13       79.18       74.65     10.51 o 
   1 -12  14        0.18        6.60      9.46 o 
   1 -12  15        8.24       -9.23      9.23 o 
  -1  11  12       85.41      130.64     12.17 o 
  -1  11  11      407.57      448.75     13.87 o 
  -1  11  10       84.37       98.46     16.52 o 
  -1  11   9      323.54      351.96     24.58 o 
  -1  11   8       21.71       27.44     17.24 o 
  -1  11   7       25.79       47.24     18.89 o 
  -1  11   6       76.17       78.22     20.33 o 
  -1  11   5      230.61      173.08     24.36 o 
  -1  11   4      737.19      762.87     23.70 o 
  -1  11   3     1344.69     1310.89     29.66 o 
  -1  11   2     1716.06     1767.91     33.76 o 
  -1  11   1      744.31      763.73     19.96 o 
  -1  11   0       13.86      -12.77     12.77 o 
  -1  11   0      197.74      192.40     31.93 o 
   1 -11   1        0.30      -15.86     21.15 o 
  -1  11  -1        6.31      -18.49     18.49 o 
  -1  11  -2       55.74       56.21     12.63 o 
  -1  11  -2      520.37      465.83     32.28 o 
  -1  11  -3       27.19       56.29     17.03 o 
  -1  11  -3     2179.81     2327.38     41.00 o 
  -1  11  -4       44.42       54.57     10.95 o 
  -1  11  -5       17.52       11.30     10.87 o 
  -1  11  -6       54.51       65.15     18.68 o 
  -1  11  -6       96.27       91.84     25.69 o 
  -1  11  -7      399.22      357.74     17.84 o 
  -1  11  -8     1408.77     1527.21     31.31 o 
  -1  11  -9      498.33      512.47     27.62 o 
  -1  11 -10      151.39      127.54     14.02 o 
  -1  11 -11       78.49       56.77     10.69 o 
   1 -11  12       33.16       28.91     11.26 o 
   1 -11  13      246.68      273.68     12.77 o 
  -1  11 -14      322.93      335.36     12.27 o 
  -1  11 -15      293.99      284.96     13.43 o 
  -1  11 -16      260.75      207.18      9.08 o 
  -1  10  13       27.06       26.92      6.58 o 
  -1  10  12       16.15       23.79     12.23 o 
  -1  10  11      556.81      664.49     28.51 o 
  -1  10  10      401.57      436.44     26.77 o 
  -1  10   9       51.17       65.27     19.45 o 
  -1  10   8       31.45       23.35     17.74 o 
  -1  10   7        4.51        0.04     17.62 o 
  -1  10   6     1213.69     1284.56     45.43 o 
  -1  10   5      246.68      228.19     24.71 o 
  -1  10   4        0.17        6.16     13.59 o 
  -1  10   3       38.14       25.16     12.87 o 
  -1  10   2       66.78       53.88     10.65 o 
  -1  10   1     1328.16     1265.36     23.19 o 
   1 -10   0      778.66      683.98     33.88 o 
   1 -10   1     3350.28     3146.10     36.98 o 
  -1  10  -2     2276.22     2430.18     41.02 o 
  -1  10  -3      554.74      490.99     20.47 o 
  -1  10  -4        2.92       18.81     16.18 o 
  -1  10  -5      186.03      180.00     12.50 o 
  -1  10  -6       64.40       26.08     10.09 o 
  -1  10  -7      162.18      173.67     12.16 o 
  -1  10  -8      504.79      514.11     17.29 o 
  -1  10  -9       94.69      127.35     19.31 o 
  -1  10 -10      124.97       81.63     13.39 o 
  -1  10 -11      187.94      166.14     12.53 o 
   1 -10  12      618.52      669.00     24.02 o 
   1 -10  13       82.53       66.46     12.91 o 
  -1  10 -14        1.02       -5.16      9.98 o 
   1 -10  15        0.99        6.37     10.63 o 
  -1  10 -16       54.53       43.39      9.02 o 
  -1  10 -17       93.44       58.92     11.51 o 
  -1   9  14       44.64       53.40      9.81 o 
  -1   9  13       99.25      113.38      9.40 o 
  -1   9  12        2.84       -2.98      8.71 o 
  -1   9  11        7.46       23.14     10.63 o 
  -1   9  10       85.49      103.00     13.00 o 
  -1   9   9       61.40       75.49     13.37 o 
  -1   9   8      305.06      286.03     27.14 o 
  -1   9   7      365.28      361.66     29.57 o 
   1  -9  -6      352.27      316.74     18.91 o 
   1  -9  -5       99.30       93.78     14.20 o 
  -1   9   4        0.51      -11.58     11.58 o 
   1  -9  -3      256.15      291.01     24.73 o 
   1  -9  -2      308.22      246.83     22.91 o 
   1  -9  -1      143.35      131.44     12.32 o 
   1  -9   0      342.35      300.88     13.44 o 
  -1   9  -1        3.77       10.50     10.43 o 
   1  -9   2      335.59      335.38     16.63 o 
   1  -9   3      367.76      355.71     16.31 o 
  -1   9  -4     1222.66     1230.58     26.01 o 
  -1   9  -5      906.21      904.64     34.81 o 
  -1   9  -6     1309.70     1279.15     41.36 o 
  -1   9  -7      355.85      325.70     24.97 o 
  -1   9  -8       30.21       43.45      9.83 o 
  -1   9  -9        1.32        3.27     11.79 o 
  -1   9 -10      370.62      352.00     18.27 o 
   1  -9  11       34.51       32.83     11.60 o 
   1  -9  12       28.10       21.72     13.29 o 
   1  -9  13      135.09      145.34     15.48 o 
   1  -9  14      111.02       93.37     12.74 o 
   1  -9  15      144.08      188.88     15.80 o 
   1  -9  16       10.52        8.30     10.34 o 
  -1   9 -17       51.87       29.24      8.97 o 
  -1   8  15       52.21       48.21      8.56 o 
  -1   8  14       32.79       24.69      7.25 o 
  -1   8  13       55.85       67.76     10.10 o 
  -1   8  12       33.88       54.15     17.08 o 
  -1   8  11      130.12      154.28     21.35 o 
  -1   8  10        1.08        2.09     17.17 o 
   1  -8  -9      116.63      115.56     14.90 o 
  -1   8   8      782.50      820.77     25.39 o 
   1  -8  -7      301.02      255.04     14.01 o 
  -1   8   6      318.58      312.00     14.60 o 
   1  -8  -5        2.66       24.18     15.22 o 
   1  -8  -3      165.17      156.17     15.60 o 
   1  -8  -2        1.40        9.05     10.24 o 
   1  -8  -1      870.93      861.62     28.27 o 
   1  -8   0        7.37        7.21      9.71 o 
  -1   8  -1     3409.68     3614.08     61.50 o 
   1  -8   2       21.81       15.76      9.26 o 
   1  -8   3     1237.63     1340.07     25.19 o 
  -1   8  -4      508.26      526.91     16.73 o 
  -1   8  -5      200.42      159.40     18.74 o 
  -1   8  -6       11.80        6.63     14.31 o 
  -1   8  -7      281.76      251.49     22.34 o 
  -1   8  -8     1115.08     1100.83     38.61 o 
  -1   8  -9      256.35      235.39     15.84 o 
  -1   8 -10       47.11       42.70     10.90 o 
   1  -8  11      171.14      146.03     13.26 o 
  -1   8 -12      284.86      338.28     19.55 o 
   1  -8  13      250.15      228.15     17.66 o 
  -1   8 -14       22.64       18.21     12.23 o 
   1  -8  15      140.83       96.03     18.89 o 
   1  -8  16        3.18       -5.87     10.95 o 
  -1   8 -17        4.81       -2.47      9.64 o 
  -1   8 -18       53.87       64.16     13.19 o 
  -1   7  15        0.69        1.85      6.49 o 
  -1   7  14       14.83        7.39      8.69 o 
  -1   7  13        7.67        3.30     14.33 o 
  -1   7  12       41.61       36.15     17.86 o 
   1  -7 -11        0.20       -2.64     10.05 o 
   1  -7 -10      188.06      191.10     11.56 o 
   1  -7  -9      155.18      152.52     11.01 o 
   1  -7  -8        3.68        1.81      8.89 o 
  -1   7   7       12.00       15.67     11.70 o 
   1  -7  -5      294.70      275.35     18.09 o 
   1  -7  -4      206.02      153.70     15.17 o 
   1  -7  -3       82.10       88.65     12.77 o 
   1  -7  -2      409.83      351.39     18.71 o 
  -1   7   1      106.96      103.19     10.63 o 
  -1   7   0        0.32       15.22     13.85 o 
  -1   7  -1      157.09      160.84     16.62 o 
  -1   7  -2       11.21       11.86     12.28 o 
  -1   7  -3       93.00      140.32     10.17 o 
   1  -7   4     2639.38     2742.05     31.27 o 
   1  -7   5      394.02      331.84     13.01 o 
  -1   7  -6     3543.49     3678.98     58.83 o 
  -1   7  -7      592.41      599.12     27.82 o 
  -1   7  -8      478.49      451.08     25.82 o 
  -1   7  -9      610.52      600.44     29.64 o 
  -1   7 -10      485.96      555.13     20.55 o 
   1  -7  11      778.02      729.36     20.08 o 
  -1   7 -12      262.48      246.43     18.25 o 
  -1   7 -13        7.81        7.86     12.98 o 
  -1   7 -14      420.09      450.17     20.75 o 
   1  -7  15      223.35      283.98     25.93 o 
  -1   7 -16      284.62      263.78     16.69 o 
  -1   7 -17       34.55       15.24     10.32 o 
  -1   7 -18       10.36       -0.86     14.60 o 
  -1   6  16       88.38       79.52      7.16 o 
  -1   6  15      171.53      170.83     15.26 o 
  -1   6  14        2.88       -5.07     13.17 o 
   1  -6 -13       71.84       50.31     13.19 o 
   1  -6 -12        3.97        8.73     10.52 o 
  -1   6  11        4.05       -0.75      9.24 o 
   1  -6 -10       13.51        6.69      9.46 o 
   1  -6  -9      228.45      192.36     11.76 o 
  -1   6   8       35.74       20.57     12.21 o 
   1  -6  -6        0.54        7.90     11.12 o 
   1  -6  -5      936.98      920.45     26.87 o 
   1  -6  -4      455.84      426.07     19.21 o 
   1  -6  -3       35.82       12.49     10.37 o 
   1  -6  -2       26.21       38.15     11.37 o 
   1  -6  -1     5641.56     5031.15     41.96 o 
  -1   6   0       67.74       68.28     13.56 o 
  -1   6  -1      156.14      160.47     14.60 o 
  -1   6  -2       13.80       -0.88     10.67 o 
  -1   6  -3       21.96       15.93     11.77 o 
   1  -6   4      321.09      350.86     11.70 o 
  -1   6  -5      633.02      615.39     11.09 o 
  -1   6  -6       82.68       98.21      9.02 o 
  -1   6  -7      548.01      659.05     16.84 o 
  -1   6  -8      665.38      679.13     18.18 o 
  -1   6  -9     2164.80     2174.53     31.82 o 
  -1   6 -10      667.80      717.72     20.92 o 
   1  -6  11     2145.09     2087.39     25.37 o 
  -1   6 -12      909.04      926.36     21.97 o 
  -1   6 -13      306.30      299.84     19.36 o 
   1  -6  14     1296.50     1226.05     45.93 o 
   1  -6  15       54.96       59.06     20.31 o 
   1  -6  16       15.80       13.46     13.07 o 
  -1   6 -17        0.54       17.50     11.31 o 
  -1   6 -18        2.87       -7.95     16.00 o 
  -1   5  17       25.66       31.25      7.95 o 
  -1   5  16        1.98        4.10      9.55 o 
  -1   5  15       29.71       38.91     13.74 o 
  -1   5  14        0.04       -5.13     11.45 o 
  -1   5  13      222.69      185.43     16.24 o 
  -1   5  12       17.45       22.15     10.91 o 
   1  -5 -11       75.34       73.15     11.98 o 
   1  -5 -10      443.96      376.54     15.71 o 
   1  -5  -9        7.50      -10.60     19.89 o 
   1  -5  -8        1.81        7.19      9.69 o 
   1  -5  -7        0.00        0.30      7.67 o 
   1  -5  -6      280.20      281.64     16.96 o 
   1  -5  -5       21.45       16.21     10.68 o 
   1  -5  -4       22.11       10.14     10.20 o 
   1  -5  -3       56.94       45.27     10.96 o 
   1  -5  -2      247.18      206.07     13.64 o 
  -1   5   1        6.20        2.54      7.36 o 
  -1   5   0      221.37      214.06     14.97 o 
  -1   5  -1      730.88      733.39     21.23 o 
  -1   5  -2      616.20      460.89      9.24 o 
  -1   5  -3      795.44      826.23     12.80 o 
  -1   5  -4     2364.59     2391.08     17.96 o 
  -1   5  -5      321.47      318.44      8.06 o 
  -1   5  -6       41.25       24.69      7.40 o 
  -1   5  -7       71.87      100.58      9.50 o 
  -1   5  -8     1133.29     1200.38     22.53 o 
  -1   5  -9      385.79      371.79     15.43 o 
  -1   5 -10        2.35        4.80      9.51 o 
  -1   5 -11      123.97      101.03     10.94 o 
  -1   5 -12      553.59      541.97     15.36 o 
  -1   5 -13      971.63     1014.02     29.04 o 
   1  -5  14      803.36      805.55     37.80 o 
   1  -5  15      307.64      297.19     26.18 o 
   1  -5  16      146.12      143.42     15.83 o 
  -1   5 -17      171.41      150.40     12.76 o 
  -1   5 -18        2.43        8.06     16.11 o 
  -1   4  17       41.05       43.05      9.97 o 
   1  -4 -16        4.55        2.82      8.40 o 
  -1   4  15       96.86       79.17     12.19 o 
   1  -4 -14        3.11      -12.51     12.51 o 
  -1   4  13      135.78      118.19     11.66 o 
   1  -4 -12      668.07      618.95     23.33 o 
  -1   4  11        2.31        8.05     14.90 o 
   1  -4 -10        0.43      -10.09     11.62 o 
   1  -4  -9        1.02       20.05     10.04 o 
   1  -4  -8        2.33       19.86      8.25 o 
   1  -4  -7      113.18       96.90     12.93 o 
   1  -4  -6       88.48       73.41     11.55 o 
   1  -4  -5       11.18        4.89      9.70 o 
   1  -4  -4       16.80       21.57      9.61 o 
   1  -4  -3       68.37       67.49     10.03 o 
   1  -4  -2      356.98      319.27     14.30 o 
   1  -4  -1     1399.78     1291.63     18.27 o 
  -1   4   0      146.07      171.83     12.72 o 
  -1   4  -1      130.52      144.93     11.63 o 
  -1   4  -2      348.49      296.42      8.01 o 
  -1   4  -3      939.50      903.94     12.79 o 
  -1   4  -4      513.42      569.72     11.76 o 
  -1   4  -5      437.76      404.28      7.89 o 
  -1   4  -6      149.04      146.06      9.15 o 
  -1   4  -7      421.69      433.62     13.44 o 
  -1   4  -8       32.98       21.67      8.30 o 
  -1   4  -9       50.40       50.23      9.68 o 
  -1   4 -10       94.31       76.29     11.19 o 
  -1   4 -11     1126.87     1200.53     26.47 o 
  -1   4 -12       52.87       51.42      9.52 o 
  -1   4 -13      196.71      179.74     13.71 o 
   1  -4  14      327.86      335.44     27.97 o 
   1  -4  15        6.15        8.19     19.24 o 
  -1   4 -16      477.27      502.40     22.33 o 
  -1   4 -17       94.72       78.87     21.85 o 
  -1   4 -18      113.45       91.39     18.38 o 
  -1   3  18       92.56       68.83      8.34 o 
  -1   3  17        6.98       -2.46     10.40 o 
   1  -3 -16      146.98      129.16     12.08 o 
  -1   3  15     1163.27     1135.95     26.82 o 
   1  -3 -14      139.45      116.07     14.48 o 
   1  -3 -13      143.26      115.21     15.73 o 
   1  -3 -12        1.33       -8.87     14.04 o 
  -1   3  11      699.71      676.20     18.86 o 
   1  -3 -10      384.55      367.24     16.17 o 
   1  -3  -9      427.59      379.58     15.23 o 
   1  -3  -8        2.64        4.06     10.31 o 
   1  -3  -7        2.94        3.80     10.13 o 
   1  -3  -6      186.18      122.38     12.26 o 
   1  -3  -5       60.75       45.03      9.56 o 
   1  -3  -4       11.73        4.56      8.11 o 
   1  -3  -3      152.21      109.52     10.58 o 
   1  -3  -2      179.08      128.77     10.63 o 
   1  -3  -1        0.35        1.82      6.31 o 
  -1   3   0        0.93        1.60      8.39 o 
  -1   3  -1     2068.24     1824.24     13.92 o 
  -1   3  -2     3956.20     3839.56     21.04 o 
  -1   3  -3     4436.59     4343.37     24.57 o 
  -1   3  -4        9.60       13.31      3.91 o 
  -1   3  -5      248.31      193.91      4.71 o 
  -1   3  -6      351.74      320.97     10.84 o 
  -1   3  -7        1.56       -7.48      7.48 o 
  -1   3  -8       95.50      101.98      9.50 o 
  -1   3  -9        4.11       14.58      8.45 o 
  -1   3 -10       99.13      100.57     11.34 o 
  -1   3 -11       38.77       28.98     10.69 o 
  -1   3 -12       17.52        6.22      9.57 o 
   1  -3  13      127.80      130.15     10.73 o 
   1  -3  14       81.66       53.16     14.44 o 
  -1   3 -15      154.44      155.37     14.84 o 
  -1   3 -16      595.80      606.78     17.41 o 
  -1   3 -17      200.95      161.90     23.97 o 
  -1   3 -18       51.46       78.25     17.14 o 
  -1   2  18      198.93      169.74     11.52 o 
   1  -2 -17       15.25        8.76      8.42 o 
   1  -2 -16      910.56      826.41     21.34 o 
  -1   2  15        4.37       -7.15     11.97 o 
  -1   2  14      121.81       95.67     13.95 o 
   1  -2 -13        2.87       -4.83     13.96 o 
   1  -2 -12      411.24      512.23     17.64 o 
   1  -2 -11      999.51      981.19     17.85 o 
   1  -2 -10      622.61      565.58     18.53 o 
   1  -2  -9      393.70      322.45     14.83 o 
   1  -2  -8      130.31      129.34     14.30 o 
   1  -2  -7        0.74        3.83      9.54 o 
   1  -2  -6      842.28      699.37     21.22 o 
   1  -2  -5        9.86        6.70      8.25 o 
   1  -2  -4        0.29        5.95      8.78 o 
   1  -2  -3      661.39      447.37     14.37 o 
   1  -2  -2       25.06       15.34      7.59 o 
   1  -2  -1      197.90      141.21      7.17 o 
  -1   2   0      193.48      204.13      9.64 o 
  -1   2  -1        1.32       -0.20      3.97 o 
  -1   2  -2     1070.33     1044.20     10.73 o 
  -1   2  -3      122.65      140.77      6.72 o 
   1  -2   4      842.56      788.67      6.71 o 
  -1   2  -5      550.54      613.97     12.21 o 
  -1   2  -6     1089.60     1055.59     16.58 o 
  -1   2  -7      282.94      242.86     10.64 o 
  -1   2  -8       38.36       31.82      8.09 o 
  -1   2  -9     1329.51     1313.03     23.24 o 
  -1   2 -10       28.43       35.15      9.49 o 
  -1   2 -11      523.91      542.24     18.74 o 
  -1   2 -12       12.27        8.95     10.52 o 
  -1   2 -13        0.43      -10.21     10.21 o 
  -1   2 -14        1.84      -14.24     14.24 o 
  -1   2 -15       17.42       41.98     13.15 o 
  -1   2 -16       50.69       26.52     13.04 o 
  -1   2 -17       47.57       40.47     11.40 o 
   1  -1 -18        0.68       -5.11      9.87 o 
   1  -1 -17        5.38       18.38      8.81 o 
   1  -1 -16      100.36       65.93     18.12 o 
  -1   1  15      588.15      536.98     20.84 o 
   1  -1 -14        2.39       -3.37     13.40 o 
  -1   1  13        5.80       -1.39     13.17 o 
   1  -1 -12        6.53       -4.01     11.00 o 
   1  -1 -11      102.83      102.57     10.93 o 
   1  -1 -10       13.98       20.30     10.04 o 
   1  -1  -9      302.49      312.27     14.26 o 
   1  -1  -8      331.30      275.81     17.55 o 
   1  -1  -7      739.65      783.10     23.69 o 
   1  -1  -6       20.16       15.19      9.37 o 
   1  -1  -5        0.26       -0.13      9.04 o 
   1  -1  -4        4.95        7.76      8.16 o 
   1  -1  -3       20.64       12.64      7.71 o 
   1  -1  -2      485.30      385.80     11.49 o 
   1  -1  -1      155.96      137.14      7.08 o 
  -1   1   0       27.02       31.51      5.22 o 
  -1   1  -1       55.11       61.40      3.44 o 
  -1   1  -2      540.87      613.17      7.65 o 
  -1   1  -3        0.63        4.24      4.55 o 
  -1   1  -4       63.12      105.32     10.09 o 
  -1   1  -5     1825.59     1903.94     27.17 o 
  -1   1  -6     1147.01     1149.95     16.75 o 
  -1   1  -7      540.49      458.46     18.83 o 
  -1   1  -8      107.91       90.48     14.02 o 
  -1   1  -9      106.85       84.46     15.67 o 
  -1   1 -10       21.84        1.53     14.10 o 
  -1   1 -11      195.19      170.10     12.83 o 
  -1   1 -12      136.76      106.62     12.76 o 
  -1   1 -13        2.63      -11.34     11.34 o 
  -1   1 -14        2.19        0.79     17.18 o 
  -1   1 -15      156.92      140.98     17.01 o 
  -1   1 -16        7.63       30.31     13.12 o 
  -1   1 -17       24.92       19.13     14.07 o 
  -1   1 -18       25.06       11.90     12.27 o 
   1   0 -18      359.21      349.45     17.24 o 
   1   0 -17       38.92       22.21      9.04 o 
  -1   0  16       48.73       44.94     11.61 o 
   1   0 -15       34.48       26.69     12.06 o 
   1   0 -14      193.12      175.19     23.39 o 
   1   0 -13      111.97       71.29     20.12 o 
   1   0 -12      629.46      554.53     14.89 o 
   1   0 -11     2035.24     2226.86     34.62 o 
   1   0 -10      739.03      888.15     21.93 o 
   1   0  -9        3.55      -11.96     11.99 o 
   1   0  -8        0.56      -10.54     10.54 o 
   1   0  -7     1330.55     1322.47     29.46 o 
   1   0  -6      808.52      911.92     22.89 o 
   1   0  -5      241.71      188.78     12.09 o 
   1   0  -4       56.02       75.40      9.77 o 
   1   0  -3     1881.52     1605.85     21.49 o 
   1   0  -2      989.27      909.08     14.32 o 
   1   0  -1      236.43      253.72      7.09 o 
   1   0   0       69.16       82.48      2.78 o 
  -1   0  -1      273.28      272.38      3.55 o 
  -1   0  -2        8.42        8.84      2.24 o 
  -1   0  -3       18.78       27.28      1.97 o 
  -1   0  -4     1514.29     1365.14     14.07 o 
  -1   0  -5       81.38      102.54      7.17 o 
  -1   0  -6       23.07       42.46      6.91 o 
  -1   0  -7       37.41       23.82      6.72 o 
  -1   0  -8      697.01      634.17     15.36 o 
  -1   0  -9     3320.14     3714.67     36.57 o 
  -1   0 -10      521.86      427.80     24.10 o 
  -1   0 -11       39.24       44.52     16.98 o 
  -1   0 -12       89.19       73.14     11.78 o 
  -1   0 -13       21.64       50.91     13.92 o 
  -1   0 -14      138.38      122.21     20.51 o 
  -1   0 -15       21.47        4.37     15.99 o 
  -1   0 -16       16.12        8.22     15.45 o 
  -1   0 -17       53.70       37.37     15.51 o 
  -1   0 -18        4.39        9.33     11.38 o 
   1   1 -18      341.11      311.50     16.65 o 
  -1  -1  17       30.98        7.98      9.43 o 
  -1  -1  16      428.21      409.62     17.70 o 
   1   1 -15      154.84      165.41     21.00 o 
   1   1 -14      439.59      365.32     26.66 o 
  -1  -1  13       22.89        8.97     12.67 o 
   1   1 -12      143.47      183.00     12.95 o 
   1   1 -11      185.38      156.38     13.56 o 
   1   1 -10      747.19      612.55     19.18 o 
   1   1  -9      218.97      191.43     12.28 o 
   1   1  -8     7408.70     7902.64     73.40 o 
   1   1  -7     2673.37     3059.94     42.97 o 
   1   1  -6        7.21       37.90     10.37 o 
   1   1  -5       94.21      132.44     11.18 o 
   1   1  -4     2025.76     1739.09     25.32 o 
   1   1  -3       21.10       13.50      4.12 o 
   1   1  -2       98.29       65.33      3.98 o 
   1   1  -1       21.94        8.20      2.61 o 
  -1  -1   0      219.83      230.14      2.97 o 
  -1  -1  -1       49.62       46.45      3.44 o 
  -1  -1  -2       79.50       79.11      2.65 o 
  -1  -1  -3      202.84      185.14      4.17 o 
  -1  -1  -4      906.56      846.09      8.19 o 
  -1  -1  -5      159.26      120.47      4.75 o 
  -1  -1  -6      270.44      263.30      6.21 o 
  -1  -1  -7        2.31        7.32      6.55 o 
  -1  -1  -8       57.63       39.37      7.72 o 
  -1  -1  -9      253.89      255.71     12.28 o 
  -1  -1 -10       18.17       27.26      8.80 o 
  -1  -1 -11      361.73      378.12     25.58 o 
  -1  -1 -12      778.53      803.75     24.22 o 
  -1  -1 -13      828.78      844.79     25.59 o 
  -1  -1 -14      163.07      156.90     22.20 o 
  -1  -1 -15       17.43       23.70     17.33 o 
  -1  -1 -16      165.48      148.52     20.23 o 
  -1  -1 -17        2.39        7.32     14.53 o 
  -1  -1 -18       78.40       40.35     12.56 o 
   1   2 -18      244.70      210.12     14.38 o 
   1   2 -17       32.38       18.37      9.35 o 
   1   2 -16      239.69      223.49     14.36 o 
   1   2 -15      665.12      650.84     31.31 o 
  -1  -2  14       57.27       71.20     13.18 o 
  -1  -2  13       21.54       14.76     12.96 o 
   1   2 -12      306.96      286.23     12.36 o 
   1   2 -11      214.79      163.86     20.77 o 
   1   2 -10       29.64       34.67      9.92 o 
   1   2  -9     2361.15     2594.84     32.86 o 
   1   2  -8       70.65      114.36     13.77 o 
   1   2  -7      153.18      135.17     13.17 o 
   1   2  -6     1488.36     1674.32     29.98 o 
   1   2  -5      945.74      795.47     20.05 o 
   1   2  -4     4019.91     3866.22     19.19 o 
   1   2  -3     1119.63     1039.98     10.62 o 
  -1  -2   2      297.42      239.06      5.73 o 
  -1  -2   1      659.55      751.46      7.76 o 
   1   2   0     1050.17     1005.80     10.17 o 
  -1  -2  -1       54.76       67.45      2.82 o 
  -1  -2  -2      406.55      357.62      4.60 o 
  -1  -2  -3       89.46      100.68      5.02 o 
  -1  -2  -4      142.65       86.19      5.80 o 
  -1  -2  -5      137.73      131.17      5.49 o 
  -1  -2  -6       71.57       49.57      4.79 o 
  -1  -2  -7      333.70      281.84      7.55 o 
  -1  -2  -8      344.68      319.24     11.82 o 
  -1  -2  -9      533.77      471.88     14.93 o 
  -1  -2 -10       55.60       44.06      9.26 o 
  -1  -2 -11      551.25      553.81     18.08 o 
  -1  -2 -12       27.14       15.75     10.84 o 
  -1  -2 -13        9.65        9.69     11.68 o 
  -1  -2 -14       22.62      161.15     22.51 o 
  -1  -2 -15      124.78       78.74     20.26 o 
  -1  -2 -16      181.55      188.47     21.63 o 
  -1  -2 -17      165.81      133.03     17.89 o 
   1   2  18       48.78       36.34     10.89 o 
   1   3 -18      103.45       69.32     10.95 o 
  -1  -3  17      229.95      230.27     12.46 o 
   1   3 -16       21.14       18.86     11.65 o 
   1   3 -15      824.03      790.80     24.46 o 
   1   3 -14      233.51      249.87     17.04 o 
   1   3 -13      217.96      211.41     16.33 o 
  -1  -3  12       77.36       53.98      9.03 o 
   1   3 -11        2.14       17.82     10.69 o 
   1   3 -10     3304.66     3873.77     60.08 o 
   1   3  -9      255.63      290.87     13.76 o 
   1   3  -8      789.41      856.61     18.83 o 
   1   3  -7     1938.39     1718.20     33.65 o 
   1   3  -6      219.26      293.43     15.24 o 
   1   3  -5       19.26        9.10      3.74 o 
   1   3  -4     7608.51     7379.44     29.68 o 
  -1  -3   3     4158.85     3964.76     21.81 o 
   1   3  -2      284.40      319.52      7.49 o 
   1   3  -1      832.03      750.25      9.65 o 
   1   3   0      118.01       87.09      6.57 o 
   1   3   1     1436.94     1383.50      7.90 o 
  -1  -3  -2       44.96       42.93      3.84 o 
  -1  -3  -3      560.36      507.34      8.18 o 
  -1  -3  -4      827.88      693.07     10.52 o 
  -1  -3  -5       77.09       44.00      6.07 o 
  -1  -3  -6      140.29      110.05      5.97 o 
  -1  -3  -7      198.38      244.30      7.76 o 
  -1  -3  -8      101.99      127.52      8.99 o 
  -1  -3  -9       49.81       62.11      8.54 o 
  -1  -3 -10      222.63      215.39     20.73 o 
  -1  -3 -11        0.63       21.85     14.76 o 
  -1  -3 -12      186.27      168.89     12.93 o 
  -1  -3 -13     1015.08      948.02     25.97 o 
  -1  -3 -14      284.56      214.90     16.42 o 
  -1  -3 -15      169.64      142.21     22.07 o 
  -1  -3 -16       80.51       93.95     19.47 o 
   1   3  17       52.16       43.78      9.75 o 
   1   3  18        1.86       -1.26      8.82 o 
  -1  -4  18        8.79        5.67      7.65 o 
   1   4 -17      168.33      138.84     12.40 o 
  -1  -4  16       40.04       39.68     11.17 o 
  -1  -4  15      997.76     1112.27     27.73 o 
   1   4 -14      151.30      174.38     15.86 o 
   1   4 -13      117.46      111.78     15.15 o 
   1   4 -12       61.83       44.73      8.08 o 
   1   4 -11        8.51       28.43     11.07 o 
   1   4 -10     1756.79     1895.50     30.86 o 
   1   4  -9     1960.26     2041.61     30.03 o 
   1   4  -8      686.73      746.71     18.14 o 
   1   4  -7      137.75      170.32     10.26 o 
   1   4  -6     1308.39     1391.93     19.90 o 
  -1  -4   5       18.77       11.05      4.93 o 
   1   4  -4     4157.76     4181.68     25.89 o 
   1   4  -3      154.76      158.96      7.39 o 
  -1  -4   2     2699.08     3073.90     21.80 o 
   1   4  -1     4176.74     4006.88     12.71 o 
  -1  -4   0     3367.69     3307.38     21.84 o 
   1   4   1      360.48      395.95     11.92 o 
   1   4   2       95.93       85.32      4.08 o 
  -1  -4  -3      209.14      174.18      6.02 o 
  -1  -4  -4      125.96       99.19      6.17 o 
  -1  -4  -5      301.22      251.25      8.49 o 
  -1  -4  -6       39.76       37.30      5.40 o 
  -1  -4  -7        5.59        0.61      5.00 o 
  -1  -4  -8      115.97       91.67      7.03 o 
  -1  -4  -9       81.88       53.30     15.06 o 
  -1  -4 -10       15.85       29.36     14.68 o 
  -1  -4 -11        3.06      -11.14     11.14 o 
  -1  -4 -12       12.37        5.96     12.19 o 
  -1  -4 -13        1.96      -12.98     12.98 o 
  -1  -4 -14        2.83       -3.62     12.36 o 
  -1  -4 -15       40.16       35.63     19.39 o 
   1   4  16      199.59      181.86     14.21 o 
   1   4  17      321.31      330.98     19.16 o 
   1   4  18      307.94      305.13     13.98 o 
  -1  -5  18       15.58        5.11      8.73 o 
   1   5 -17      139.45      134.23     12.16 o 
   1   5 -16       70.47       52.27     10.95 o 
  -1  -5  15      136.62       94.78     13.25 o 
   1   5 -14      866.23      948.25     26.32 o 
  -1  -5  13        0.73      -12.30     12.61 o 
  -1  -5  12      159.25      160.73      9.38 o 
   1   5 -11       50.11       47.58      8.88 o 
   1   5 -10     2240.49     2487.33     35.40 o 
   1   5  -9      118.68      140.48     11.95 o 
   1   5  -8      721.58      791.74     18.95 o 
   1   5  -7      180.60      239.53     11.57 o 
   1   5  -6      680.18      618.14     14.47 o 
  -1  -5   5      437.47      455.65      8.81 o 
   1   5  -4     3589.23     4282.47     22.53 o 
   1   5  -3     3168.27     3731.77     19.41 o 
   1   5  -2        6.74       13.79      3.60 o 
   1   5  -1      129.51      151.61      7.95 o 
   1   5   0       41.10       31.36      6.46 o 
   1   5   1      450.94      453.70     14.94 o 
  -1  -5  -2     1082.56     1010.49      8.07 o 
  -1  -5  -3      172.99      191.18      6.31 o 
  -1  -5  -4      252.86      289.88      8.11 o 
  -1  -5  -5       14.67       38.42      5.01 o 
  -1  -5  -6       14.55       13.54      5.17 o 
  -1  -5  -7       57.68       68.28      8.31 o 
  -1  -5  -8        4.02        4.02      7.41 o 
  -1  -5  -9       35.80       17.88     13.86 o 
  -1  -5 -10        4.23      -10.15     17.88 o 
  -1  -5 -11        7.62       -6.41     12.99 o 
  -1  -5 -12      206.03      178.15     16.84 o 
  -1  -5 -13       75.14       90.95     14.62 o 
  -1  -5 -14       16.33       19.90     12.06 o 
   1   5  15       25.48       24.64      8.95 o 
   1   5  16       36.29       20.82     13.06 o 
   1   5  17        8.07       -6.01     10.82 o 
   1   6 -18        2.53        3.21      7.99 o 
   1   6 -17      403.80      416.41     17.01 o 
  -1  -6  16       22.38       21.17      9.74 o 
  -1  -6  15       41.88       31.78     11.11 o 
  -1  -6  14       48.16       41.01     12.80 o 
  -1  -6  13     1749.66     1865.59     28.97 o 
  -1  -6  12      181.36      166.94     10.18 o 
  -1  -6  11      968.52     1001.76     16.12 o 
   1   6 -10       68.86       93.81     11.91 o 
   1   6  -9       27.71       22.99      9.83 o 
   1   6  -8      435.69      422.07     15.29 o 
   1   6  -7     3075.40     3182.75     32.71 o 
   1   6  -6      356.28      427.92     12.85 o 
   1   6  -5      749.62      756.82     11.49 o 
   1   6  -4      922.95      825.65     11.24 o 
  -1  -6   3     4279.48     4443.78     21.58 o 
  -1  -6   2      565.19      483.83     12.59 o 
   1   6  -1     2635.79     2978.14     27.18 o 
   1   6   0       72.39       52.44      7.64 o 
  -1  -6  -1      475.30      560.30     13.71 o 
  -1  -6  -2     6193.60     5967.17     31.16 o 
  -1  -6  -3      329.44      290.50     10.03 o 
  -1  -6  -4      558.53      571.87     13.13 o 
  -1  -6  -5       24.73       15.38      6.05 o 
  -1  -6  -6      203.10      168.04     15.37 o 
  -1  -6  -7        0.35        1.38     10.56 o 
  -1  -6  -8      665.46      618.62     25.08 o 
  -1  -6 -10       39.04       31.11     12.95 o 
  -1  -6 -11        2.41      -13.48     13.48 o 
  -1  -6 -12        0.98       -7.77     13.30 o 
  -1  -6 -13       11.42       -6.09     12.31 o 
  -1  -6 -14       43.70       30.25      9.88 o 
  -1  -6 -15        1.17        1.44      9.39 o 
   1   6  16       12.37        1.90     12.06 o 
   1   6  17        4.25        8.44      8.86 o 
   1   7 -18        1.45       -1.08     11.80 o 
  -1  -7  17      911.28      986.80     21.90 o 
  -1  -7  16       28.33       26.07     16.40 o 
   1   7 -15       22.95       27.40     10.76 o 
  -1  -7  14       13.09       21.05     11.72 o 
   1   7 -13       39.76       32.68     10.26 o 
   1   7 -12     1017.68     1104.59     22.91 o 
   1   7 -11      675.25      815.38     17.10 o 
   1   7 -10     1889.65     2107.64     30.37 o 
   1   7  -9      300.45      346.11     23.35 o 
   1   7  -8      508.63      596.97     27.46 o 
   1   7  -7     2492.93     2904.19     52.28 o 
   1   7  -6      304.03      269.90     18.78 o 
   1   7  -5     6308.07     6654.73     44.67 o 
  -1  -7   4     1278.22     1376.31     21.47 o 
  -1  -7   3     1737.86     1796.12     24.15 o 
  -1  -7   2       66.55       74.32      8.72 o 
   1   7  -1      284.09      244.29     11.29 o 
   1   7   0        2.11        4.18      7.38 o 
  -1  -7  -1       90.53      152.82     10.39 o 
   1   7   2     7732.47     7392.48     38.44 o 
  -1  -7  -3      250.59      225.98      9.95 o 
  -1  -7  -4      168.81      168.00     16.43 o 
  -1  -7  -5      233.92      196.35     17.12 o 
  -1  -7  -6       35.27       18.01     12.29 o 
  -1  -7  -7      551.50      486.40     25.00 o 
  -1  -7  -8       28.99       26.34     15.83 o 
  -1  -7  -9      560.26      543.19     22.00 o 
  -1  -7 -10       58.64       29.85     11.08 o 
  -1  -7 -11      394.30      407.47     16.64 o 
  -1  -7 -12      331.09      335.73     16.00 o 
   1   7  13       60.72       42.97     12.26 o 
   1   7  14        0.92       -2.61      9.75 o 
   1   7  15       70.40       79.33     15.56 o 
   1   7  16        0.20      -10.05     11.01 o 
   1   7  17       90.32       94.54      8.73 o 
   1   8 -18        8.08        4.88     10.65 o 
   1   8 -17       52.27       56.52      9.82 o 
  -1  -8  16       38.74       24.68     15.04 o 
  -1  -8  15       34.66       25.92     17.02 o 
   1   8 -14     1989.23     2086.36     38.26 o 
  -1  -8  13      246.79      282.52     14.03 o 
  -1  -8  12      110.58      115.05     11.52 o 
   1   8 -11      178.36      204.33     12.78 o 
   1   8 -10      437.09      445.08     16.86 o 
   1   8  -9     1324.48     1440.37     29.85 o 
   1   8  -8     1243.92     1328.35     39.91 o 
   1   8  -7      101.48      128.94     17.89 o 
   1   8  -6     1595.66     1652.59     40.92 o 
   1   8  -5     8076.65     8731.56     86.92 o 
  -1  -8   4      238.00      302.79     13.05 o 
   1   8  -3      227.16      231.20     11.79 o 
  -1  -8   2      859.22      786.31     18.42 o 
  -1  -8   1     1814.77     1858.11     27.03 o 
  -1  -8   0      888.06      925.51     20.38 o 
  -1  -8  -1       27.01       44.41      6.79 o 
  -1  -8  -2       36.36       16.83      7.03 o 
  -1  -8  -3       60.58       38.15     13.76 o 
  -1  -8  -4        1.08       -3.79     13.38 o 
  -1  -8  -5      574.89      502.38     26.61 o 
  -1  -8  -6      337.99      267.48     22.18 o 
  -1  -8  -7        4.60       14.13     14.73 o 
  -1  -8  -8       99.95      105.52     11.60 o 
  -1  -8  -9        0.88       -4.20     12.82 o 
   1   8  10      324.07      355.72     19.27 o 
  -1  -8 -11       30.56       25.74     12.74 o 
   1   8  12       82.07       86.30     13.74 o 
   1   8  13        0.77      -10.41     10.41 o 
   1   8  14       16.53       20.88     14.24 o 
   1   8  15      153.07      168.76     16.89 o 
   1   8  16       80.12       81.76      6.89 o 
   1   9 -17       18.71       20.43      8.14 o 
  -1  -9  16      124.92      118.97     16.44 o 
  -1  -9  15      247.14      285.54     24.12 o 
  -1  -9  14      891.82      986.64     26.78 o 
   1   9 -13      157.04      176.25     16.33 o 
  -1  -9  12       11.05       11.18     13.82 o 
   1   9 -11      194.38      162.27     16.70 o 
   1   9 -10      313.92      291.86     15.42 o 
   1   9  -9      231.17      263.36     16.63 o 
   1   9  -8      335.42      276.36     16.59 o 
   1   9  -7      165.14      149.85     19.57 o 
   1   9  -6      553.24      456.41     25.64 o 
   1   9  -5     1089.66     1280.88     37.71 o 
  -1  -9   4       18.53       12.33      8.77 o 
  -1  -9   3     2256.98     2269.42     32.44 o 
   1   9  -2      444.17      434.05     16.10 o 
   1   9  -1      615.26      672.19     19.53 o 
   1   9   0     1906.49     1911.95     31.47 o 
  -1  -9  -1     1138.26     1028.43     24.86 o 
  -1  -9  -2     1368.19     1270.47     39.31 o 
  -1  -9  -3       59.81       70.95     16.18 o 
  -1  -9  -4      115.77      100.37     17.82 o 
  -1  -9  -5       22.81       21.10     15.74 o 
   1   9   6       24.25       -9.63      9.63 o 
   1   9   7       53.97       65.75     11.31 o 
   1   9   8       77.06       76.01     12.94 o 
  -1  -9  -9      142.75      173.61     16.27 o 
  -1  -9 -10       79.69       94.07     14.59 o 
  -1  -9 -11       70.47       67.56     13.57 o 
   1   9  12       45.62       41.90     12.08 o 
   1   9  13        6.25        2.05     14.86 o 
   1   9  14      114.06      137.01     10.32 o 
   1   9  15       38.37       38.98      7.33 o 
   1  10 -17       20.37       32.72     12.26 o 
   1  10 -16        1.57       -7.70      9.23 o 
  -1 -10  15      307.28      301.12     22.07 o 
  -1 -10  14     1251.67     1333.52     28.78 o 
  -1 -10  13      291.81      287.32     17.84 o 
  -1 -10  12       50.47       34.71     13.71 o 
  -1 -10  11       90.59      107.38     15.63 o 
  -1 -10  10      253.72      298.44     19.29 o 
   1  10  -9       88.52       76.58     18.30 o 
   1  10  -8        6.05      -12.09     12.09 o 
   1  10  -7      117.22      149.37     14.51 o 
   1  10  -6     1011.84      999.38     38.04 o 
   1  10  -5     2477.06     2704.18     56.50 o 
  -1 -10   4      277.36      233.40     13.95 o 
   1  10  -3      113.10      118.76     12.49 o 
  -1 -10   2     1555.25     1611.61     30.61 o 
   1  10  -1       32.33       40.59     11.09 o 
  -1 -10   0      119.91      133.30     13.91 o 
  -1 -10  -1      509.92      477.12     28.50 o 
  -1 -10  -2      356.07      340.82     26.32 o 
  -1 -10  -3      444.58      329.85     25.92 o 
  -1 -10  -4      366.16      293.67     26.07 o 
   1  10   5      191.43      186.00     13.23 o 
  -1 -10  -6      794.79      931.85     21.92 o 
  -1 -10  -7      166.49      134.67     15.57 o 
   1  10   8        1.69       13.55     12.78 o 
   1  10   9        8.20       14.67     12.42 o 
   1  10  10        2.85       18.54     17.17 o 
   1  10  11       13.42        0.22     16.10 o 
   1  10  12       16.62       25.80     16.19 o 
   1  10  13        0.12       -3.31     13.52 o 
   1  10  14        5.29       28.79     11.56 o 
   1  10  15      221.74      198.91     11.00 o 
   1  11 -16      167.91      163.71     10.18 o 
  -1 -11  15       16.33        9.76     13.07 o 
  -1 -11  14      243.79      242.79     14.55 o 
   1  11 -13        8.84        4.55     11.11 o 
   1  11 -12        1.54       -7.23     12.33 o 
   1  11 -11      642.77      700.98     24.86 o 
   1  11 -10       77.78       50.51     14.24 o 
   1  11  -9       92.48      102.90     19.42 o 
   1  11  -8       36.68       48.05     17.62 o 
   1  11  -7      156.44      158.34     12.52 o 
   1  11  -6       73.61       84.23     11.07 o 
   1  11  -5     1235.31     1157.67     22.65 o 
   1  11  -4      191.64      143.46     14.37 o 
   1  11  -3       46.11       71.69     13.02 o 
   1  11  -3       48.72      120.61     26.92 o 
   1  11  -2     1177.71     1230.13     29.81 o 
   1  11  -1     4666.80     4575.52     55.63 o 
   1  11   0      216.06      219.44     18.15 o 
  -1 -11  -1        0.84       -0.49     10.23 o 
  -1 -11  -2      196.20      207.90     12.93 o 
  -1 -11  -3     1143.84     1113.08     29.33 o 
  -1 -11  -4      192.15      211.45     16.76 o 
   1  11   5       42.36       59.91     19.07 o 
   1  11   6     1186.31     1112.93     42.06 o 
   1  11   7      787.43      866.01     38.41 o 
   1  11   8      250.51      232.82     25.14 o 
   1  11   9       27.88       16.85     17.94 o 
   1  11  10       32.91       28.89     17.40 o 
   1  11  11      209.32      248.31     21.57 o 
   1  11  12        4.63        2.48     13.67 o 
   1  11  13       10.68        2.86     11.23 o 
   1  11  14      117.79      114.70      6.65 o 
   1  12 -15       24.86       13.19      8.61 o 
  -1 -12  14       69.20       42.46     14.80 o 
  -1 -12  13        7.09       10.75      9.86 o 
   1  12 -12        2.67        1.68     10.62 o 
  -1 -12  11      117.15      129.52     14.84 o 
   1  12 -10      277.27      251.09     17.14 o 
   1  12  -9       48.80       32.88     16.26 o 
   1  12  -8       18.09       12.20     16.83 o 
   1  12  -7       55.00       61.95     12.51 o 
   1  12  -6      388.64      400.84     18.92 o 
   1  12  -5       46.78       61.46     15.05 o 
   1  12  -5       95.43      132.66     29.33 o 
   1  12  -4      111.08      128.05     12.05 o 
   1  12  -3        5.57        5.57      9.86 o 
   1  12  -2     2412.01     2456.56     28.47 o 
   1  12  -1      520.62      489.38     18.10 o 
   1  12  -1      570.36      548.09     36.03 o 
   1  12   0        6.73        6.21     10.46 o 
  -1 -12  -1      206.03      201.52     13.33 o 
   1  12   2      799.38      774.53     24.63 o 
   1  12   3      310.05      332.51     18.41 o 
   1  12   4      575.09      668.16     23.08 o 
   1  12   5       20.07        3.62     17.22 o 
   1  12   6      596.26      552.45     32.01 o 
   1  12   7        1.74        0.55     17.36 o 
   1  12   8       16.39       -6.98     16.48 o 
   1  12   9      162.92      191.49     21.52 o 
   1  12  10       49.69       30.99     15.02 o 
   1  12  11        0.62       14.07     12.77 o 
   1  12  12        2.34        6.87      7.24 o 
   1  12  13        1.97       -5.61      7.59 o 
   1  13 -14        1.55       -8.33      8.89 o 
   1  13 -13       97.50       93.07      8.67 o 
   1  13 -12        0.76       -5.51      9.29 o 
  -1 -13  11        9.32       14.39     10.31 o 
   1  13 -10        1.19       -0.73     11.44 o 
   1  13  -9      156.81      166.27     20.12 o 
   1  13  -8        3.50       21.80     16.07 o 
   1  13  -7       82.92       77.71     12.05 o 
   1  13  -6      756.08      874.98     24.42 o 
   1  13  -5      747.41      818.90     23.96 o 
   1  13  -4      639.43      700.24     22.96 o 
   1  13  -3      182.84      193.43     15.21 o 
   1  13  -2     1054.35     1138.45     40.14 o 
   1  13  -2     1154.63     1170.28     43.85 o 
   1  13  -1      835.95      910.47     36.72 o 
   1  13  -1      851.00      894.39     39.97 o 
   1  13   0      112.26      119.51     14.13 o 
   1  13   1       32.51       12.62     11.40 o 
   1  13   2      141.99      129.25     14.19 o 
   1  13   3      144.65      124.98     14.03 o 
   1  13   4       14.68       15.64     11.13 o 
   1  13   5      223.85      232.89     16.30 o 
   1  13   6      515.81      631.17     22.07 o 
   1  13   7      157.46      184.77     14.62 o 
   1  13   8       25.24       23.08     10.29 o 
   1  13   9        7.09       16.94      9.22 o 
   1  13  10      119.83      183.89     11.44 o 
   1  13  11       34.60       25.19      7.13 o 
   1  13  12        2.40       -1.05      6.85 o 
   1  14 -13       51.79       37.44      7.32 o 
   1  14 -12        2.10       -2.72      7.80 o 
  -1 -14  11      242.62      256.68     13.71 o 
   1  14 -10       30.96       49.20     10.53 o 
   1  14  -9       74.24       57.16     11.90 o 
   1  14  -8      231.98      304.31     21.89 o 
   1  14  -7      410.99      476.22     26.31 o 
   1  14  -6       91.44       69.11     11.45 o 
   1  14  -5      209.93      288.24     23.21 o 
   1  14  -5      368.95      442.14     33.46 o 
   1  14  -4     2407.70     2802.21     56.37 o 
   1  14  -4     2427.67     2556.70     59.14 o 
   1  14  -3      162.85      156.42     20.31 o 
   1  14  -3      177.00      160.98     29.60 o 
   1  14  -2     1175.11     1375.77     42.13 o 
   1  14  -2     1199.83     1441.11     45.95 o 
   1  14  -1      156.91      201.66     22.36 o 
   1  14  -1      158.77      130.51     28.54 o 
   1  14   0        9.43       16.09     11.38 o 
   1  14   1       78.51       60.64     12.76 o 
   1  14   2        0.48       -1.19     11.52 o 
   1  14   3     1049.84     1134.96     27.61 o 
   1  14   4       31.65       46.55     12.09 o 
   1  14   5        5.84       12.37     10.99 o 
   1  14   6       24.83       19.88     10.01 o 
   1  14   7       51.34       44.29     10.53 o 
   1  14   8       18.41        9.35      8.40 o 
   1  14   9        0.73       -7.55      7.55 o 
   1  14  10       21.98       30.50      6.21 o 
   1  15 -12       87.43       72.09      6.98 o 
   1  15 -11      303.94      314.82     12.09 o 
  -1 -15  10        7.33        6.18      8.66 o 
   1  15  -9        0.11       -2.48      9.14 o 
   1  15  -8        5.39        8.46     10.31 o 
   1  15  -7       35.36       33.18     13.98 o 
   1  15  -6      569.26      566.66     17.80 o 
   1  15  -5       29.49       34.23      9.95 o 
   1  15  -4       44.13       51.96     16.14 o 
   1  15  -4      777.52      812.56     37.86 o 
   1  15  -3      130.83      146.76     18.58 o 
   1  15  -3      235.60      242.84     28.92 o 
   1  15  -2      244.32      288.74     21.85 o 
   1  15  -2      384.75      366.10     31.16 o 
   1  15  -1        0.14        5.16     14.85 o 
   1  15  -1       97.13       66.29     25.07 o 
   1  15   0       16.75        7.44     11.04 o 
   1  15   1       35.92       60.88     11.59 o 
   1  15   2       39.98       32.83     10.99 o 
   1  15   3       48.79       59.21     11.35 o 
   1  15   4      107.31       99.74     11.24 o 
   1  15   5        3.90        4.48      8.53 o 
   1  15   6      240.02      254.50     12.75 o 
   1  15   7      236.77      305.55     12.14 o 
   1  15   8        0.45        4.47      6.02 o 
   1  15   9        8.52        9.26      7.01 o 
  -1 -16  11      216.07      183.42     11.64 o 
   1  16 -10        8.39        0.49      5.88 o 
  -1 -16   9        2.90        1.78      6.96 o 
  -1 -16   8        6.37        8.35      8.30 o 
  -1 -16   7        4.24        8.10      8.97 o 
   1  16  -6       21.81       50.32     13.56 o 
   1  16  -5       26.13       30.02      8.88 o 
   1  16  -4      117.58      114.77     10.74 o 
   1  16  -3      126.54      113.54     11.41 o 
   1  16  -2       64.65       59.57     13.60 o 
   1  16  -2      219.61      206.74     25.10 o 
   1  16  -1       77.81       84.74     14.93 o 
   1  16  -1      190.10      157.99     24.26 o 
   1  16   0       14.94       14.58      9.07 o 
   1  16   1       11.11       28.97      9.04 o 
   1  16   2        2.33        4.80      8.39 o 
   1  16   3       21.12        8.29      7.64 o 
   1  16   4        1.56       -7.49      7.49 o 
   1  16   5       71.56       74.64      8.12 o 
   1  16   6        2.06       -5.68      5.68 o 
  -1 -17   8       24.08       29.35      9.39 o 
  -1 -17   7       20.69       16.47      6.57 o 
  -1 -17   6      396.28      452.52     12.79 o 
   1  17  -5       17.49       18.48      6.25 o 
   1  17  -4       61.95       65.65     11.86 o 
   1  17  -3        0.98       -1.82      7.59 o 
   1  17  -2        1.47        7.33      7.55 o 
   1  17  -1       70.14       75.03      8.47 o 
   1  17   0        7.44       24.54      6.94 o 
   1  17   1        4.73       20.62      6.59 o 
   1  17   2        3.08       14.12      6.00 o 
   1  17   3       27.31       19.34      5.73 o 
  -2  16   2      176.92      209.41     10.95 o 
  -2  16   1       12.69       18.56      7.75 o 
  -2  16   0       29.47       44.50      9.53 o 
  -2  16  -1       22.94       21.85      9.06 o 
  -2  16  -2       50.34       65.85     10.65 o 
  -2  16  -3       53.21       48.66     10.10 o 
  -2  16  -4       81.64      101.58     11.15 o 
  -2  16  -5       35.74       52.28     10.39 o 
  -2  16  -6        7.49       23.60      8.65 o 
   2 -16   7        6.50        7.48      9.09 o 
   2 -16   8        6.35       16.62      8.21 o 
  -2  15   5        1.19       -0.41      6.59 o 
  -2  15   4       22.81       24.73      9.49 o 
  -2  15   3       15.26       21.97     10.55 o 
  -2  15   2       63.01       73.69     12.59 o 
  -2  15   2       73.47       68.65     17.77 o 
  -2  15   1       48.13       47.31      8.93 o 
  -2  15   0       53.11       47.94      9.60 o 
  -2  15  -1       91.85       93.52     15.27 o 
  -2  15  -2        0.00       -7.98     12.12 o 
  -2  15  -3        2.08        0.09     11.38 o 
  -2  15  -4        5.06        0.04     11.89 o 
  -2  15  -5       97.25       89.17     14.28 o 
  -2  15  -6      428.52      445.06     20.72 o 
  -2  15  -7      306.37      335.04     18.38 o 
  -2  15  -8      219.90      240.29     15.91 o 
   2 -15   9       19.16        5.06      7.60 o 
   2 -15  10       11.49        9.09      9.85 o 
  -2  14   7       79.91      104.79     10.38 o 
  -2  14   6      172.35      187.82     17.89 o 
  -2  14   5      186.24      226.68     21.27 o 
  -2  14   4      123.07      109.38     20.90 o 
  -2  14   3      170.53      164.13     23.62 o 
  -2  14   2      378.69      392.84     29.22 o 
  -2  14   1      232.90      198.27     16.30 o 
  -2  14   0      199.96      210.19     16.13 o 
  -2  14  -1        6.17      -15.42     15.42 o 
  -2  14  -1       51.78       43.52     15.25 o 
  -2  14  -2      191.57      197.82     20.86 o 
  -2  14  -2      215.04      203.50     21.85 o 
  -2  14  -3        3.10      -14.45     14.82 o 
  -2  14  -3      376.02      359.83     23.57 o 
  -2  14  -4       32.46       10.98     14.79 o 
  -2  14  -4       75.64       42.53     18.42 o 
  -2  14  -5     1223.23     1380.82     39.64 o 
  -2  14  -5     1323.77     1515.10     36.65 o 
  -2  14  -6       43.65       48.21     14.13 o 
  -2  14  -6       97.99       80.67     18.64 o 
  -2  14  -7      277.62      303.97     20.72 o 
  -2  14  -7      299.69      358.46     22.07 o 
  -2  14  -8       22.31       13.66      8.80 o 
  -2  14  -9      145.22      132.78      9.50 o 
  -2  14 -10        1.80       -8.56      8.56 o 
   2 -14  11        0.39       -6.19     11.46 o 
   2 -14  12        9.76       14.16     10.11 o 
  -2  13   8       86.33       90.83     15.67 o 
  -2  13   7      150.00      185.26     19.66 o 
  -2  13   6      135.60      144.87     21.05 o 
  -2  13   5      315.09      389.55     17.18 o 
  -2  13   4      561.93      629.02     20.82 o 
  -2  13   3      365.66      405.34     19.24 o 
  -2  13   2      329.59      364.55     19.62 o 
  -2  13   1      159.28      184.91     18.14 o 
  -2  13   0       54.69       44.93     16.64 o 
  -2  13  -1      265.26      257.91     20.45 o 
  -2  13  -2      116.18       77.33     17.81 o 
  -2  13  -3      324.06      394.91     21.10 o 
  -2  13  -4      255.78      223.24     20.33 o 
  -2  13  -5       83.82      108.58     16.94 o 
  -2  13  -6        8.36       22.80     15.38 o 
  -2  13  -6        8.89        5.78     19.90 o 
  -2  13  -7      149.08      158.62     20.07 o 
  -2  13  -7      238.51      315.73     24.81 o 
  -2  13  -8      420.71      459.42     27.07 o 
  -2  13  -9       21.20       18.70     14.34 o 
  -2  13  -9       55.64       51.79     17.95 o 
  -2  13 -10        6.90       11.77      7.91 o 
   2 -13  11       17.09        6.90      6.87 o 
  -2  13 -12       85.46       70.86      8.35 o 
   2 -13  13       50.75       44.34     11.63 o 
  -2  12  10        9.27        6.40     12.12 o 
  -2  12   9      101.94      111.11     17.56 o 
  -2  12   8       26.79       24.34     18.14 o 
  -2  12   7        1.91       -8.24     15.64 o 
  -2  12   6       98.61       69.42     15.18 o 
  -2  12   5      209.52      224.45     17.07 o 
  -2  12   4      341.67      335.61     20.32 o 
  -2  12   3       78.22       75.54     16.25 o 
  -2  12   2      326.31      331.06     20.45 o 
  -2  12   1      228.81      231.28     19.58 o 
  -2  12   0      131.74       87.80     18.09 o 
  -2  12  -1      291.56      321.08     21.59 o 
  -2  12  -2       56.98       44.17     18.25 o 
  -2  12  -3      617.37      590.57     25.94 o 
  -2  12  -4      284.12      260.88     20.12 o 
  -2  12  -5      191.97      180.37     20.02 o 
  -2  12  -6     1266.26     1520.57     33.18 o 
  -2  12  -7        1.13       -8.20     15.89 o 
  -2  12  -7       14.54        5.40     20.71 o 
  -2  12  -8        7.42        6.72     13.90 o 
  -2  12  -8       46.58       66.30     21.00 o 
  -2  12  -9        0.56        6.63     16.38 o 
  -2  12  -9       35.19       18.20     20.11 o 
  -2  12 -10      299.10      346.40     23.63 o 
  -2  12 -10      507.22      504.13     28.19 o 
  -2  12 -11        0.94        7.11     13.17 o 
   2 -12  11       86.27      102.64     15.62 o 
  -2  12 -12       19.24       11.63     12.96 o 
   2 -12  12      397.53      413.27     17.94 o 
  -2  12 -13       67.68       44.87      8.75 o 
   2 -12  14        7.40      -10.45     10.45 o 
  -2  11  11      280.79      328.73     18.30 o 
  -2  11  10       82.19      127.01     18.02 o 
  -2  11   9        4.79       14.91     12.27 o 
  -2  11   8       56.84       80.56     14.04 o 
  -2  11   7      247.20      225.49     17.51 o 
  -2  11   6      242.15      260.65     18.84 o 
  -2  11   5       80.82       97.05     15.61 o 
  -2  11   4     1065.84     1188.93     29.91 o 
  -2  11   3      529.47      536.40     23.82 o 
  -2  11   2      140.24      164.13     18.77 o 
  -2  11   1      737.84      813.71     27.83 o 
  -2  11   0      718.62      700.36     26.36 o 
  -2  11  -1     1162.79     1200.28     32.87 o 
  -2  11  -2     1838.97     2092.35     39.88 o 
  -2  11  -3       48.68       65.28     19.65 o 
  -2  11  -4      786.31      780.06     27.93 o 
  -2  11  -5      882.28      901.76     29.90 o 
  -2  11  -6      981.72      826.32     28.49 o 
  -2  11  -7      264.29      315.06     20.71 o 
  -2  11  -8      556.07      627.22     24.79 o 
  -2  11  -9      233.43      243.12     25.38 o 
  -2  11 -10        3.08        3.34     16.65 o 
  -2  11 -10       19.58       20.78     20.24 o 
  -2  11 -11       28.88       24.08     16.01 o 
  -2  11 -11       34.14       34.63     19.66 o 
  -2  11 -12       34.71       13.59     14.13 o 
  -2  11 -12      104.06       95.65     15.90 o 
   2 -11  13       28.62       41.90     11.91 o 
  -2  11 -14       53.66       50.87     13.90 o 
   2 -11  15       67.39       53.21      9.15 o 
  -2  10  12       86.73       79.15     15.70 o 
  -2  10  11      216.45      273.95     13.55 o 
  -2  10  10        9.14       19.58     16.65 o 
  -2  10   9       10.59       -2.11     26.04 o 
  -2  10   8      414.78      444.60     31.26 o 
  -2  10   7      613.81      611.49     35.47 o 
  -2  10   6      478.28      464.19     35.80 o 
  -2  10   5      429.67      425.53     35.48 o 
  -2  10   4      350.14      312.22     33.86 o 
  -2  10   3      196.40      206.14     20.11 o 
  -2  10   2      668.56      706.98     21.62 o 
   2 -10  -1     3047.86     3052.45     36.20 o 
  -2  10   0     1745.76     1696.05     28.13 o 
  -2  10  -1     2513.63     2328.56     26.92 o 
   2 -10   2      392.82      364.61     14.63 o 
  -2  10  -3     1664.69     1572.65     24.20 o 
  -2  10  -4     1447.09     1521.93     27.99 o 
  -2  10  -5     1787.76     1694.53     29.55 o 
  -2  10  -6      221.29      223.47     17.01 o 
  -2  10  -7      551.23      529.34     23.98 o 
  -2  10  -8     1842.66     1960.15     37.29 o 
  -2  10  -9      383.18      384.72     30.12 o 
  -2  10 -10     1576.42     1574.96     33.84 o 
  -2  10 -11        1.46       -7.64     16.22 o 
  -2  10 -11      357.36      349.87     28.92 o 
  -2  10 -12      343.26      308.59     23.26 o 
  -2  10 -12      367.59      425.18     23.00 o 
  -2  10 -13      107.58       80.25     15.18 o 
  -2  10 -13      174.37      199.09     15.18 o 
   2 -10  14      211.13      227.43     18.35 o 
  -2  10 -15      171.29      170.71     15.63 o 
   2 -10  16      115.60       84.12      8.87 o 
  -2   9  13       46.28       43.03     11.84 o 
  -2   9  12       45.78       47.85     11.07 o 
  -2   9  12      156.11      136.58     18.45 o 
  -2   9  11      142.66      117.93     15.81 o 
  -2   9  10        2.83        2.12     15.62 o 
  -2   9   9       95.55      125.03     17.61 o 
  -2   9   8      459.31      617.08     36.63 o 
  -2   9   7      968.20      909.75     40.26 o 
  -2   9   6      164.96      227.91     28.40 o 
  -2   9   5      591.29      555.85     38.13 o 
   2  -9  -4      373.90      356.98     22.80 o 
  -2   9   3      560.11      484.43     35.09 o 
  -2   9   2      296.42      244.28     30.93 o 
   2  -9  -1      866.66      852.02     35.14 o 
   2  -9   0      149.82      156.53     27.05 o 
  -2   9  -1       93.79       73.88     16.78 o 
  -2   9  -2     1220.10     1339.25     32.01 o 
   2  -9   3     4428.03     4639.47     52.91 o 
   2  -9   4     1525.95     1442.57     30.82 o 
  -2   9  -5      442.43      456.08     31.27 o 
  -2   9  -6      953.08      969.45     28.85 o 
  -2   9  -7     1563.15     1521.22     27.27 o 
  -2   9  -8      334.37      284.79     17.27 o 
  -2   9  -9      169.80      192.43     19.68 o 
  -2   9 -10      347.09      291.36     21.32 o 
  -2   9 -11      590.69      663.59     25.19 o 
   2  -9  12      265.75      243.64     16.97 o 
  -2   9 -13       11.90       15.58     16.46 o 
  -2   9 -13      312.04      270.52     20.00 o 
  -2   9 -14      195.81      195.61     14.99 o 
   2  -9  15       90.01      100.58     16.68 o 
   2  -9  16      434.25      451.21     18.18 o 
  -2   9 -17      142.54       91.03     15.23 o 
  -2   8  14      229.60      218.93     10.12 o 
  -2   8  13        1.47      -11.51     11.51 o 
  -2   8  12       10.78       14.83     13.01 o 
  -2   8  11       84.32       92.91     15.29 o 
  -2   8  10       84.18      103.48     17.52 o 
  -2   8   9       98.04      182.02     18.67 o 
  -2   8   8      256.46      245.60     20.50 o 
  -2   8   7      435.29      425.96     22.56 o 
   2  -8  -6      524.65      695.24     27.08 o 
  -2   8   5      205.88      209.89     28.74 o 
   2  -8  -3      415.30      446.11     25.15 o 
   2  -8  -2       85.79      105.00     17.83 o 
   2  -8  -1     1012.28     1004.44     35.50 o 
   2  -8   0     1535.10     1712.13     47.23 o 
   2  -8   1      936.42      802.58     24.47 o 
  -2   8  -2     1615.08     1562.57     45.67 o 
   2  -8   3      109.02      135.66     14.86 o 
   2  -8   4      826.24      905.55     23.22 o 
  -2   8  -5      262.46      279.65     25.22 o 
  -2   8  -6      195.49      161.44     24.25 o 
  -2   8  -7      628.71      554.75     32.27 o 
  -2   8  -8     4315.36     4738.79     54.36 o 
  -2   8  -9      742.08      706.14     21.18 o 
  -2   8 -10     1102.22     1068.24     24.37 o 
  -2   8 -11      334.21      278.95     21.17 o 
  -2   8 -12     1342.44     1471.67     28.31 o 
  -2   8 -13      199.35      176.97     19.64 o 
   2  -8  13      217.93      209.11     21.08 o 
  -2   8 -14      330.77      325.29     21.59 o 
  -2   8 -15      218.95      245.32     19.91 o 
  -2   8 -16       42.40       21.58     15.06 o 
  -2   8 -17        8.86        2.94     20.58 o 
  -2   8 -18       36.42       36.28     12.24 o 
  -2   7  15       20.62       21.54     11.81 o 
  -2   7  14      144.31      177.17     12.42 o 
  -2   7  13      171.08      202.58     15.61 o 
  -2   7  12       91.44      115.05     15.69 o 
  -2   7  11      166.51      144.49     30.55 o 
  -2   7  10       56.71       41.76     22.52 o 
  -2   7   9      180.66      123.24     30.63 o 
  -2   7   8       19.74      -13.95     13.95 o 
  -2   7   7      468.73      570.71     17.35 o 
  -2   7   6      490.46      645.30     34.09 o 
   2  -7  -5        6.86        2.05     14.52 o 
   2  -7  -4      194.59      136.14     18.33 o 
   2  -7  -3      276.19      277.34     21.88 o 
   2  -7  -2      533.07      584.63     29.91 o 
   2  -7  -1      587.90      478.21     26.78 o 
  -2   7   0      175.84      176.90     15.91 o 
  -2   7  -1     2091.96     2289.74     49.76 o 
  -2   7  -2      414.88      538.28     27.39 o 
  -2   7  -3     1763.33     1764.60     42.23 o 
  -2   7  -4     1173.27     1189.60     23.85 o 
  -2   7  -5     1441.98     1569.49     41.69 o 
  -2   7  -6      704.31      672.61     30.58 o 
  -2   7  -7     1398.90     1502.27     43.00 o 
  -2   7  -8      195.79      185.33     24.43 o 
  -2   7  -9     2348.45     2413.55     53.91 o 
  -2   7 -10      593.56      558.10     19.67 o 
  -2   7 -11      992.94     1162.91     24.73 o 
   2  -7  12     1164.67     1153.34     25.95 o 
   2  -7  13     1335.63     1412.14     27.21 o 
   2  -7  14     1844.25     1852.50     37.62 o 
   2  -7  15     1903.95     2119.77     54.46 o 
  -2   7 -16      801.33      902.83     26.59 o 
  -2   7 -17       28.39        9.75     23.86 o 
  -2   7 -18      333.92      309.04     22.06 o 
  -2   6  15      165.53      161.08     11.43 o 
  -2   6  14      284.10      318.93     18.67 o 
  -2   6  13       35.00       49.35     17.17 o 
   2  -6 -12       10.74        1.50     17.13 o 
   2  -6 -11      344.48      334.19     18.34 o 
   2  -6 -10      130.98      105.67     14.48 o 
  -2   6   9      238.50      240.47     17.02 o 
   2  -6  -8       37.29       95.24     19.81 o 
  -2   6   8      203.55      226.01     12.69 o 
   2  -6  -6      287.38      327.13     21.24 o 
   2  -6  -5       93.92       94.25     15.79 o 
   2  -6  -4      776.78      703.98     31.22 o 
   2  -6  -3      519.07      464.34     23.84 o 
   2  -6  -2      297.06      274.26     21.16 o 
   2  -6  -1     1667.20     1503.74     34.93 o 
  -2   6   0      405.56      304.10     15.15 o 
  -2   6  -1     1568.86     1715.25     37.53 o 
  -2   6  -2      691.20      670.81     26.16 o 
  -2   6  -3      548.79      610.83     26.17 o 
  -2   6  -4      883.04      764.57     28.53 o 
   2  -6   5      937.81     1045.91     20.11 o 
  -2   6  -6     1130.07     1238.63     34.69 o 
  -2   6  -7     6563.53     6835.70     79.39 o 
  -2   6  -8     1115.62     1081.52     36.41 o 
  -2   6  -9      330.64      320.26     25.64 o 
  -2   6 -10      773.66      848.91     35.30 o 
   2  -6  11      424.19      417.36     16.12 o 
  -2   6 -12      876.55      871.06     23.63 o 
  -2   6 -13      410.90      472.66     20.10 o 
  -2   6 -14       95.29       58.38     18.73 o 
   2  -6  14      249.96      285.53     32.99 o 
   2  -6  15      615.36      743.58     38.27 o 
   2  -6  16      893.25      909.95     27.59 o 
  -2   6 -17      862.38      897.62     35.10 o 
  -2   6 -18     1021.84     1030.61     32.44 o 
  -2   6 -19      260.89      213.68     13.83 o 
  -2   5  16        8.02       12.63     14.12 o 
  -2   5  15       34.25       31.30     12.64 o 
   2  -5 -14      233.87      283.88     17.91 o 
  -2   5  13      228.85      246.48     14.99 o 
   2  -5 -12       75.21       48.99     13.26 o 
  -2   5  11      171.01      173.20     15.32 o 
   2  -5 -10      656.84      714.83     21.27 o 
   2  -5  -9      296.34      287.83     16.21 o 
   2  -5  -8      396.30      409.52     23.83 o 
   2  -5  -7      318.22      316.15     21.46 o 
   2  -5  -6      253.22      210.22     18.38 o 
   2  -5  -5      161.06      108.85     18.09 o 
   2  -5  -4      655.25      732.32     27.09 o 
   2  -5  -3     1380.29     1530.49     35.61 o 
   2  -5  -2     3274.01     3720.73     53.37 o 
   2  -5  -1      467.52      474.70     23.15 o 
  -2   5   0      173.08      200.12     18.82 o 
  -2   5  -1     4135.02     4178.41     52.37 o 
  -2   5  -2     1124.90     1233.85     30.00 o 
  -2   5  -3     2636.60     2959.61     25.74 o 
  -2   5  -4     2982.86     3115.67     28.10 o 
  -2   5  -5     1981.23     1875.05     23.93 o 
  -2   5  -6     1748.74     1935.71     25.68 o 
  -2   5  -7      386.67      363.73     15.18 o 
  -2   5  -8       10.01       34.53     12.05 o 
  -2   5  -9     1509.43     1608.02     28.74 o 
  -2   5 -10      784.19      867.16     24.27 o 
  -2   5 -11       28.18       27.66     13.55 o 
  -2   5 -12      952.47     1025.27     18.68 o 
  -2   5 -13     1284.01     1601.09     29.15 o 
   2  -5  14      711.90      847.16     42.24 o 
   2  -5  15       74.53       72.74     27.51 o 
   2  -5  16      141.80      150.99     19.09 o 
  -2   5 -17       59.82       73.68     25.52 o 
  -2   5 -18       16.00       -9.27     22.12 o 
  -2   5 -19      284.95      243.52     17.85 o 
  -2   4  17       49.39       35.77     11.24 o 
  -2   4  16      289.18      446.65     23.26 o 
  -2   4  15      160.04      166.71     14.35 o 
   2  -4 -14      193.85      211.68     13.33 o 
   2  -4 -13       38.45       23.34     12.97 o 
  -2   4  12      207.85      209.07     14.93 o 
  -2   4  11      319.75      356.65     17.51 o 
  -2   4  10      297.95      320.88     22.08 o 
   2  -4  -9      854.34      833.54     21.50 o 
   2  -4  -8      241.94      243.20     18.93 o 
   2  -4  -7      506.87      642.25     25.90 o 
   2  -4  -6      330.70      315.09     20.15 o 
   2  -4  -5       50.84       25.22     10.97 o 
   2  -4  -4      649.94      824.78     26.84 o 
   2  -4  -3      205.70      155.01     16.15 o 
   2  -4  -2     1831.45     1923.60     35.84 o 
   2  -4  -1     3970.00     4611.17     54.51 o 
  -2   4   0      798.70      902.45     25.20 o 
  -2   4  -1     2517.86     2810.85     35.35 o 
  -2   4  -2     1210.50     1138.43     15.62 o 
  -2   4  -3      856.86      878.39     15.01 o 
  -2   4  -4     2670.30     2823.24     25.56 o 
  -2   4  -5     3319.45     3392.17     29.56 o 
  -2   4  -6     2475.09     2865.51     29.33 o 
  -2   4  -7      534.53      565.18     16.76 o 
  -2   4  -8      161.61      156.15     11.93 o 
  -2   4  -9      972.17      967.67     22.92 o 
  -2   4 -10     1437.28     1594.56     29.84 o 
  -2   4 -11       87.69      126.11     16.00 o 
  -2   4 -12     1538.48     1772.38     22.12 o 
   2  -4  13      513.83      631.00     21.03 o 
   2  -4  14      179.50      245.52     31.96 o 
   2  -4  15      264.89      265.25     29.93 o 
  -2   4 -16      167.75      188.10     31.95 o 
  -2   4 -17      125.26      140.25     26.82 o 
  -2   4 -18      394.65      426.45     24.65 o 
  -2   4 -19      232.65      223.48     18.31 o 
  -2   3  17       48.00       64.65     14.46 o 
   2  -3 -16      160.83      232.52     25.39 o 
  -2   3  15       76.62       57.75     10.29 o 
  -2   3  14      150.80      142.95     13.22 o 
  -2   3  13      539.26      639.27     20.13 o 
   2  -3 -12      455.85      555.01     25.08 o 
   2  -3 -11     1032.35     1362.81     27.22 o 
  -2   3  10      497.43      568.11     14.98 o 
   2  -3  -9       66.61      111.46     19.78 o 
   2  -3  -8      112.32       87.27     15.80 o 
   2  -3  -7       23.75       37.20     13.33 o 
   2  -3  -6      141.48      117.37     15.81 o 
   2  -3  -5      166.65      122.89     14.53 o 
   2  -3  -4      823.77      836.79     23.86 o 
   2  -3  -3      186.14      210.64     16.69 o 
   2  -3  -2      945.40      889.31     25.17 o 
   2  -3  -1      293.94      320.28     18.61 o 
  -2   3   0      595.81      629.75     20.68 o 
  -2   3  -1      573.35      582.30     11.76 o 
  -2   3  -2     4400.99     4273.08     26.23 o 
  -2   3  -3      646.19      681.08     13.40 o 
  -2   3  -4     5810.45     5804.60     33.66 o 
  -2   3  -5     2993.42     2892.65     26.35 o 
  -2   3  -6     1541.15     1467.64     21.42 o 
  -2   3  -7      389.51      461.33     15.42 o 
  -2   3  -8     2116.80     2174.86     28.99 o 
  -2   3  -9      901.20     1080.76     23.42 o 
  -2   3 -10      645.46      753.01     21.92 o 
  -2   3 -11      161.71      159.28     16.73 o 
  -2   3 -12     1545.86     1735.14     27.58 o 
   2  -3  13      349.14      380.35     16.16 o 
  -2   3 -16      217.25      264.84     35.87 o 
  -2   3 -17       83.80      119.03     26.72 o 
  -2   3 -18       35.37       40.12     19.43 o 
  -2   3 -19      136.92      159.19     17.59 o 
  -2   2  17       27.60       46.28     11.89 o 
  -2   2  16       83.23       75.29     13.48 o 
   2  -2 -15      144.96      175.46     12.28 o 
  -2   2  14       45.66       55.90     12.64 o 
   2  -2 -13      114.56      130.01     17.97 o 
  -2   2  12      147.60      125.75     18.77 o 
  -2   2  11      288.67      333.51     14.55 o 
   2  -2 -10      261.06      360.71     16.12 o 
   2  -2  -9      209.33      217.26     19.15 o 
   2  -2  -8      368.31      308.01     20.75 o 
   2  -2  -7     1850.69     1747.15     37.51 o 
   2  -2  -6       78.07       93.56     14.74 o 
   2  -2  -5      202.76      200.75     14.30 o 
   2  -2  -4      820.66      854.96     23.69 o 
   2  -2  -3      300.00      207.90     14.65 o 
   2  -2  -2      501.47      407.85     18.43 o 
   2  -2  -1       97.69       72.00      9.79 o 
  -2   2   0      456.05      454.78     17.30 o 
  -2   2  -1     3084.26     2776.49     18.70 o 
  -2   2  -2     1138.87     1175.97     14.19 o 
  -2   2  -3     1306.92     1382.17     15.88 o 
  -2   2  -4     6248.66     6769.06     33.93 o 
  -2   2  -5     4779.32     5117.90     32.47 o 
  -2   2  -6       55.14      109.44     10.38 o 
  -2   2  -7       93.14      107.24     11.11 o 
  -2   2  -8      297.25      383.55     15.01 o 
  -2   2  -9     1075.68     1175.16     23.80 o 
  -2   2 -10      351.15      385.57     17.88 o 
  -2   2 -11      361.85      406.88     19.17 o 
  -2   2 -12     1485.94     1727.80     32.85 o 
  -2   2 -13      632.94      854.23     21.84 o 
  -2   2 -14      140.52      135.80     27.52 o 
  -2   2 -15       57.98       18.53     35.46 o 
  -2   2 -16      177.63      136.90     29.04 o 
  -2   2 -17      514.83      531.85     33.33 o 
  -2   2 -18      269.59      252.30     24.51 o 
   2  -1 -17      403.12      490.09     27.11 o 
  -2   1  16      238.66      338.77     17.35 o 
  -2   1  15      431.64      569.07     17.21 o 
   2  -1 -14      183.22      197.11     19.36 o 
  -2   1  13       20.31       32.92     15.97 o 
   2  -1 -12       78.93      118.53     15.97 o 
   2  -1 -11      228.82      311.58     15.90 o 
   2  -1 -10      270.36      263.29     17.35 o 
   2  -1  -9       32.53        9.10     18.09 o 
   2  -1  -8      216.22      227.43     18.64 o 
   2  -1  -7       33.12       38.29     15.68 o 
   2  -1  -6       72.06       20.85     13.62 o 
   2  -1  -5        0.51        4.16      9.32 o 
   2  -1  -4      771.62      559.15     20.10 o 
   2  -1  -3      240.95      277.85     14.31 o 
   2  -1  -2     1225.33     1237.48     24.29 o 
   2  -1  -1        4.08       -4.29      7.76 o 
  -2   1   0      260.05      265.87     11.83 o 
  -2   1  -1     1874.51     1719.82     13.85 o 
  -2   1  -2      779.26      726.74     10.58 o 
  -2   1  -3     3614.47     3751.44     21.90 o 
  -2   1  -4     8437.27     7589.03     34.06 o 
  -2   1  -5      396.59      554.61     12.97 o 
  -2   1  -6     1245.42     1412.05     19.72 o 
  -2   1  -7     1300.27     1195.64     19.97 o 
  -2   1  -8      452.13      616.74     17.01 o 
  -2   1  -9      938.11      894.43     20.90 o 
  -2   1 -10      585.53      614.66     19.38 o 
  -2   1 -11      325.75      471.89     19.65 o 
  -2   1 -12      113.28      146.87     16.54 o 
  -2   1 -13      341.86      301.33     17.25 o 
  -2   1 -14      101.12       75.71     17.56 o 
  -2   1 -15      162.23      185.02     18.80 o 
  -2   1 -16      798.66      872.60     26.64 o 
  -2   1 -17      495.99      487.24     31.35 o 
   2   0 -18       79.89       71.00     10.40 o 
  -2   0  18       81.28       91.20     12.08 o 
   2   0 -17       75.04       94.41     12.51 o 
  -2   0  16       36.81       71.19     14.38 o 
  -2   0  15      141.80      196.04     18.95 o 
   2   0 -14       57.41       71.47     18.02 o 
   2   0 -13      245.62      275.08     32.93 o 
   2   0 -12      702.28      909.49     22.78 o 
   2   0 -11      309.89      390.19     15.27 o 
   2   0 -10      945.87     1080.86     35.87 o 
   2   0  -9       51.21       47.75     15.94 o 
   2   0  -8      531.66      636.22     25.97 o 
   2   0  -7      232.50      281.97     18.53 o 
   2   0  -6     1112.10     1021.20     26.89 o 
   2   0  -5       31.48        8.76     12.53 o 
   2   0  -4      316.71      338.36     17.20 o 
   2   0  -3      593.86      462.13     14.96 o 
   2   0  -2      247.69      149.55     10.24 o 
   2   0  -1      423.96      369.55     11.06 o 
   2   0   0        0.57        0.37      5.59 o 
  -2   0  -1       83.22       80.67      4.11 o 
  -2   0  -1      270.46      286.67     10.71 o 
  -2   0  -2       50.83       49.15      5.21 o 
  -2   0  -2       70.05       54.74      5.28 o 
  -2   0  -3      392.09      398.02      8.22 o 
  -2   0  -3      516.34      641.32      9.95 o 
  -2   0  -4      226.48      134.04      5.07 o 
  -2   0  -4     6002.28     5993.88     28.78 o 
  -2   0  -5     1234.05     1085.80     24.22 o 
  -2   0  -6     1958.14     2541.60     36.79 o 
  -2   0  -7     1553.40     1703.08     34.10 o 
  -2   0  -8     1338.86     1838.02     37.78 o 
  -2   0  -9     1467.81     2324.61     45.52 o 
  -2   0 -10      548.16      651.42     19.88 o 
  -2   0 -11      240.11      253.07     16.42 o 
  -2   0 -12     1620.22     2255.66     35.85 o 
  -2   0 -13      369.91      389.52     17.34 o 
  -2   0 -14      394.71      450.46     18.78 o 
  -2   0 -15       76.49      116.47     14.98 o 
  -2   0 -16      441.96      524.03     22.68 o 
  -2   0 -17      211.84      186.13     19.62 o 
  -2   0 -18       73.26       21.94     16.76 o 
   2   1 -18       21.37       10.69      6.58 o 
   2   1 -17       34.81       48.45     13.93 o 
  -2  -1  17      309.21      464.54     22.40 o 
  -2  -1  16      217.39      254.46     18.02 o 
   2   1 -15      467.38      567.66     24.69 o 
   2   1 -14      678.18      851.30     42.62 o 
   2   1 -13      498.99      567.61     37.16 o 
   2   1 -12      431.74      546.26     17.20 o 
   2   1 -11       57.03       63.38     13.44 o 
   2   1 -10      620.30      683.79     30.36 o 
   2   1  -9      571.45      649.48     27.17 o 
   2   1  -8     1070.92     1307.04     34.46 o 
   2   1  -7     5070.00     5295.72     60.03 o 
   2   1  -6     1418.21     1623.11     32.42 o 
   2   1  -5      568.75      644.04     21.20 o 
   2   1  -4      393.34      487.27     18.11 o 
   2   1  -3     2742.64     2378.59     28.31 o 
  -2  -1   3     3399.53     2973.05     27.59 o 
  -2  -1   2      205.84      232.14      7.10 o 
   2   1  -1        6.64        1.18      4.28 o 
  -2  -1   0      197.71      158.80      4.71 o 
  -2  -1  -1       19.04       23.64      5.60 o 
  -2  -1  -2        7.07        9.86      5.36 o 
  -2  -1  -2       13.00        7.33      3.32 o 
  -2  -1  -3        8.24       24.17      5.41 o 
  -2  -1  -3      191.95      252.68     12.52 o 
  -2  -1  -4      736.04      718.90     11.52 o 
  -2  -1  -4     3183.74     3375.75     33.23 o 
  -2  -1  -5      432.62      448.39      9.53 o 
  -2  -1  -5      439.08      541.13     18.75 o 
  -2  -1  -6       17.73       26.14      4.35 o 
  -2  -1  -6      511.20      618.61     13.66 o 
  -2  -1  -7     1265.72     1646.97     21.74 o 
  -2  -1  -8     4900.44     6145.20     65.56 o 
  -2  -1  -9     1199.52     1710.84     39.40 o 
  -2  -1 -10      631.51      840.89     32.59 o 
  -2  -1 -11      629.93      945.00     36.93 o 
  -2  -1 -12       51.34       58.80     24.06 o 
  -2  -1 -13      444.34      459.62     17.97 o 
  -2  -1 -14      545.17      708.18     24.31 o 
  -2  -1 -15      679.65      819.60     25.06 o 
  -2  -1 -16      481.98      506.99     30.20 o 
  -2  -1 -17      212.24      210.92     22.40 o 
  -2  -1 -18      338.53      343.79     20.37 o 
   2   1  19       27.76       14.32      8.40 o 
   2   2 -18       53.06       45.30     10.52 o 
   2   2 -17       59.67       71.44     13.59 o 
  -2  -2  17       77.52       55.45     14.70 o 
   2   2 -16      233.27      188.69     20.53 o 
  -2  -2  16      236.53      276.39     22.34 o 
   2   2 -15      410.82      492.84     35.09 o 
   2   2 -14       74.19       81.23     18.61 o 
  -2  -2  13      395.12      510.16     26.17 o 
   2   2 -12      374.95      417.44     19.41 o 
   2   2 -11     1641.22     2227.16     36.57 o 
   2   2 -10      264.66      282.91     17.88 o 
   2   2  -9      560.47      581.17     27.06 o 
   2   2  -8     1641.08     1977.72     40.56 o 
   2   2  -7     1195.76     1440.19     32.27 o 
   2   2  -6     1423.46     1416.03     30.28 o 
   2   2  -5     1011.63     1324.13     26.51 o 
   2   2  -4     1376.76     1273.76     23.90 o 
  -2  -2   4     1381.53     1176.81     18.23 o 
   2   2  -3     6471.78     6575.83     45.46 o 
  -2  -2   3     6673.90     6598.87     39.45 o 
   2   2  -2      139.22      183.26      6.57 o 
  -2  -2   1       21.54        5.91      4.11 o 
   2   2   0      209.80      220.94      5.70 o 
  -2  -2  -1      474.81      433.15      9.26 o 
  -2  -2  -2      672.06      685.81     13.32 o 
  -2  -2  -2     1050.43     1038.11     14.99 o 
  -2  -2  -3      281.21      184.69      5.20 o 
  -2  -2  -4      249.03      231.91      9.59 o 
  -2  -2  -4      779.02      628.31     10.27 o 
  -2  -2  -5      319.21      384.51      8.09 o 
  -2  -2  -6        7.22       -1.97      6.14 o 
  -2  -2  -6       29.56       24.01      7.86 o 
  -2  -2  -7      560.70      513.11     13.07 o 
  -2  -2  -7     1106.62     1266.17     18.97 o 
  -2  -2  -8      207.51      304.58     12.91 o 
  -2  -2  -9      492.76      754.84     18.40 o 
  -2  -2 -10       48.35       84.91     20.33 o 
  -2  -2 -11      998.74     1484.03     43.50 o 
  -2  -2 -12      311.01      382.25     19.68 o 
  -2  -2 -13      746.29      947.15     22.52 o 
  -2  -2 -14      255.37      257.39     19.01 o 
  -2  -2 -15       55.38       24.31     16.80 o 
  -2  -2 -16      143.08      121.72     21.92 o 
  -2  -2 -17       34.81       35.39     22.42 o 
   2   2  19        1.56        9.84      8.22 o 
   2   3 -18       28.44       13.31      9.60 o 
   2   3 -17       17.42        4.26     12.66 o 
  -2  -3  17       19.59       32.04     15.70 o 
   2   3 -16       76.84       91.58     17.80 o 
   2   3 -15      713.19      719.86     38.25 o 
   2   3 -14      160.46      162.95     20.67 o 
  -2  -3  13      112.99      127.37     17.98 o 
   2   3 -12      338.51      346.71     16.03 o 
   2   3 -11      110.75      183.97     26.28 o 
   2   3 -10      362.65      417.58     18.80 o 
   2   3  -9      525.12      526.55     25.44 o 
   2   3  -8      875.89      787.96     28.50 o 
   2   3  -7      433.73      537.70     22.92 o 
   2   3  -6     1333.73     1217.18     28.81 o 
   2   3  -5      706.79      898.60     22.32 o 
  -2  -3   5     1255.33     1451.22     19.60 o 
   2   3  -4       19.83       19.96      9.10 o 
  -2  -3   4      357.98      441.02     14.08 o 
   2   3  -3     9358.60     9094.72     53.91 o 
  -2  -3   3     9434.54     9348.70     49.27 o 
   2   3  -2      446.55      592.67     14.00 o 
  -2  -3   2     3316.65     3371.39     30.33 o 
   2   3  -1      146.84      146.63      7.41 o 
  -2  -3   1      725.34      696.80     16.78 o 
   2   3   0     2090.22     2009.97     17.44 o 
  -2  -3  -1      303.17      361.21      8.11 o 
   2   3   1      535.25      625.95      8.93 o 
  -2  -3  -2      690.13      617.87     11.18 o 
  -2  -3  -2      693.77      619.26     16.83 o 
  -2  -3  -3     1359.76     1386.00      9.36 o 
  -2  -3  -4      215.18      297.11      6.89 o 
  -2  -3  -5      732.05      696.67     10.05 o 
  -2  -3  -6       21.15       23.57      6.20 o 
  -2  -3  -7       21.80       22.46      7.70 o 
  -2  -3  -7       68.75       56.84      8.73 o 
  -2  -3  -8       30.39       61.94      9.26 o 
  -2  -3  -9      230.83      272.42     13.29 o 
  -2  -3 -10       30.80        7.46     16.23 o 
  -2  -3 -11      287.23      299.43     26.86 o 
  -2  -3 -12      204.25      240.53     14.92 o 
  -2  -3 -13       71.95      102.05     14.59 o 
  -2  -3 -14       21.11       16.09     17.75 o 
  -2  -3 -15      171.62      182.64     17.37 o 
  -2  -3 -16      407.43      402.92     28.55 o 
  -2  -3 -17      214.78      221.50     21.87 o 
   2   3  18      428.56      586.07     24.61 o 
   2   4 -18       10.04       12.68      8.94 o 
  -2  -4  18       10.22        8.13     14.31 o 
   2   4 -17       13.07        7.07     12.11 o 
  -2  -4  17      243.26      309.66     22.45 o 
   2   4 -16       10.50       34.48     15.33 o 
   2   4 -16      461.60      585.83     31.93 o 
   2   4 -15      111.90      146.14     19.08 o 
  -2  -4  15      181.30      185.13     28.81 o 
  -2  -4  14       58.20      100.43     19.00 o 
  -2  -4  13      145.18      123.92     20.88 o 
   2   4 -12      565.72      713.78     18.93 o 
   2   4 -11     1360.97     1555.15     21.39 o 
   2   4 -10      331.69      448.54     29.33 o 
   2   4  -9      377.17      409.55     18.23 o 
   2   4  -8     1149.95     1275.54     34.63 o 
   2   4  -7      267.12      309.11     20.03 o 
   2   4  -6        5.15       17.41      9.95 o 
  -2  -4   5       50.45       92.16      8.25 o 
  -2  -4   4     4279.87     4474.52     28.14 o 
   2   4  -3       16.54       16.46      6.20 o 
  -2  -4   3     5580.05     6275.05     44.12 o 
   2   4  -2      401.39      447.57     13.90 o 
  -2  -4   2     1248.07     1427.40     23.80 o 
  -2  -4   1     1080.15     1171.65     14.68 o 
   2   4   0     3428.24     3472.80     27.05 o 
  -2  -4  -1      118.26       78.77      5.04 o 
   2   4   1      431.07      455.55     11.02 o 
  -2  -4  -2       91.23       74.39      3.56 o 
  -2  -4  -2      178.41      165.25     15.01 o 
  -2  -4  -3      465.72      401.62      6.63 o 
  -2  -4  -4      267.88      222.46      6.24 o 
  -2  -4  -5      919.47     1033.85     11.80 o 
  -2  -4  -6      189.20      264.24      8.54 o 
  -2  -4  -7       87.34      109.82      7.53 o 
  -2  -4  -8     1853.41     2220.29     40.95 o 
  -2  -4  -9      349.59      375.61     24.05 o 
  -2  -4 -10      234.42      260.27     24.63 o 
  -2  -4 -11      261.87      398.28     28.56 o 
  -2  -4 -12      274.66      301.01     16.07 o 
  -2  -4 -13      165.15      125.98     16.99 o 
  -2  -4 -14      115.13      111.64     16.23 o 
  -2  -4 -15       48.15       34.79     14.65 o 
  -2  -4 -16      131.61      127.06     14.63 o 
   2   4  17       93.17      138.53     21.30 o 
   2   4  18       29.73       45.84     14.59 o 
  -2  -5  18       18.86       17.01      6.85 o 
   2   5 -17       37.48       15.99     11.52 o 
   2   5 -17       39.20       41.43     20.33 o 
   2   5 -16       14.88        2.84     13.64 o 
  -2  -5  16       77.82       32.95     22.48 o 
   2   5 -15       27.36       20.05     14.30 o 
  -2  -5  15      199.46      327.38     34.55 o 
   2   5 -14       49.75       46.91     18.09 o 
  -2  -5  13      152.12      189.55     21.95 o 
  -2  -5  12      347.96      375.16     14.90 o 
   2   5 -11     1411.87     1587.45     21.85 o 
   2   5 -10      163.78      188.71     17.19 o 
   2   5  -9      583.54      696.02     21.46 o 
   2   5  -8      820.54      987.71     22.72 o 
   2   5  -7     1941.49     1858.95     40.04 o 
   2   5  -6      403.59      500.46     20.81 o 
   2   5  -5     1623.18     1641.92     20.16 o 
   2   5  -4     2805.69     2696.56     24.68 o 
   2   5  -3      788.64      885.25     21.06 o 
  -2  -5   3     5346.09     5577.68     46.24 o 
  -2  -5   2      586.85      685.69     14.08 o 
   2   5  -1     4042.20     4330.20     27.88 o 
  -2  -5   0      512.23      603.44     12.17 o 
   2   5   1      574.08      623.10     12.03 o 
  -2  -5  -2      322.74      275.94      6.65 o 
  -2  -5  -2      328.01      301.32      7.48 o 
  -2  -5  -3     1031.42      891.73      9.45 o 
  -2  -5  -4      192.15      259.20      7.15 o 
  -2  -5  -5      751.37     1054.08     12.19 o 
  -2  -5  -6      148.97      165.42     11.28 o 
  -2  -5  -7      134.69      185.41     11.98 o 
  -2  -5  -8       26.05        7.96     10.44 o 
  -2  -5  -9      124.43      157.81     19.90 o 
  -2  -5 -10       74.62       87.23     21.48 o 
  -2  -5 -11      465.69      548.99     18.15 o 
  -2  -5 -12     1058.94     1093.32     29.94 o 
  -2  -5 -13      506.41      605.75     23.59 o 
  -2  -5 -14      590.15      758.02     25.38 o 
  -2  -5 -15      168.70      191.00     17.30 o 
  -2  -5 -16       72.03       61.63     16.50 o 
   2   5  17      160.77      244.95     22.14 o 
   2   5  18       49.56       71.18     13.76 o 
   2   6 -17      374.35      402.98     17.77 o 
   2   6 -17      428.39      456.01     27.27 o 
   2   6 -16       90.50       98.89     14.79 o 
  -2  -6  16      130.21      116.27     26.40 o 
   2   6 -15      113.01      129.52     17.80 o 
  -2  -6  15      172.71      217.56     31.31 o 
   2   6 -14       12.84       20.31     15.38 o 
  -2  -6  14      239.02      255.39     33.60 o 
   2   6 -13      178.63      138.48     20.83 o 
   2   6 -12      459.33      547.81     21.13 o 
   2   6 -11     1381.48     1673.58     22.21 o 
   2   6 -10       94.93      112.67     17.64 o 
   2   6 -10       97.58      103.79     23.23 o 
   2   6  -9      336.12      433.70     22.48 o 
   2   6  -9     1351.12     1547.78     43.67 o 
   2   6  -8     1080.97     1201.55     24.57 o 
   2   6  -7      180.11      196.69     14.50 o 
   2   6  -7      180.89      166.39     19.83 o 
   2   6  -6      495.61      597.51     18.77 o 
   2   6  -6      577.91      768.17     27.77 o 
   2   6  -5      217.46      335.27     14.15 o 
   2   6  -5     2253.18     2680.20     26.65 o 
   2   6  -4       90.09       85.45      8.88 o 
  -2  -6   4     2980.81     3038.93     28.25 o 
   2   6  -3        5.78       11.23      6.35 o 
   2   6  -3     2384.31     2648.49     26.10 o 
   2   6  -2      878.21      892.22     11.11 o 
  -2  -6   2      943.44     1029.05     17.75 o 
   2   6  -1     1315.96     1294.13     18.84 o 
   2   6   0     2821.20     3066.55     26.89 o 
   2   6   1      859.32      901.17     16.06 o 
  -2  -6  -2     4443.99     4600.12     24.20 o 
  -2  -6  -3     1785.07     1809.83     18.73 o 
  -2  -6  -4       22.60       26.45      6.94 o 
  -2  -6  -4      188.18      145.34      8.28 o 
  -2  -6  -5      693.72      982.92     17.12 o 
  -2  -6  -6       50.77       21.93      9.05 o 
  -2  -6  -7      345.60      407.13     15.14 o 
  -2  -6  -8      560.48      835.72     30.48 o 
  -2  -6 -10      762.50      669.77     22.88 o 
  -2  -6 -11      293.27      294.61     19.85 o 
  -2  -6 -12      296.29      314.39     20.82 o 
  -2  -6 -13      219.25      237.16     19.19 o 
  -2  -6 -14       37.53       46.44     18.06 o 
   2   6  15      175.75      218.48     17.07 o 
  -2  -6 -16      144.76      201.71     14.54 o 
   2   6  17      265.52      410.34     22.99 o 
   2   7 -17        5.51      -10.61     10.61 o 
   2   7 -17       15.40       31.94     20.80 o 
   2   7 -16       29.01       41.62     11.72 o 
  -2  -7  16       59.29       50.95     23.53 o 
   2   7 -15       81.00       95.48     15.95 o 
  -2  -7  15      143.03      135.87     28.67 o 
   2   7 -14       50.00       32.46     15.52 o 
  -2  -7  14       76.70       85.99     29.31 o 
   2   7 -13      636.38      774.97     23.96 o 
   2   7 -12     1258.16     1500.83     29.39 o 
  -2  -7  11      850.07      884.48     20.26 o 
  -2  -7  10       29.05       25.13     11.24 o 
   2   7  -9      126.08      106.88     15.97 o 
   2   7  -9      725.51      818.93     35.45 o 
   2   7  -8      492.32      667.85     23.50 o 
   2   7  -8     1447.30     1610.02     43.57 o 
   2   7  -7        0.08        6.90      8.34 o 
   2   7  -6      408.18      437.46     16.31 o 
   2   7  -6      428.16      426.77     24.80 o 
   2   7  -5      141.12      180.86     11.41 o 
  -2  -7   5     1589.40     1751.37     24.05 o 
   2   7  -4     1017.24     1040.63     27.80 o 
  -2  -7   4     1975.19     1980.50     34.58 o 
   2   7  -3     1298.70     1454.11     30.82 o 
  -2  -7   3     2926.39     3377.44     45.16 o 
  -2  -7   2     2544.86     3101.27     30.13 o 
  -2  -7   1     1005.69     1144.42     19.50 o 
  -2  -7   0     3690.74     4100.71     33.14 o 
  -2  -7  -1      171.90      219.76     11.95 o 
  -2  -7  -2      480.04      520.10     11.37 o 
  -2  -7  -3     3643.11     3606.37     54.23 o 
  -2  -7  -4     1546.20     1547.71     38.57 o 
  -2  -7  -5      729.72      789.73     30.52 o 
  -2  -7  -6      145.59      140.16     20.41 o 
  -2  -7  -7      239.57      315.66     24.31 o 
  -2  -7  -8      310.93      408.99     26.54 o 
  -2  -7  -9      432.62      424.33     30.11 o 
  -2  -7 -10      318.32      416.53     22.36 o 
  -2  -7 -11      726.33      891.15     28.21 o 
  -2  -7 -12      178.75      188.59     19.36 o 
  -2  -7 -13       74.19       91.75     17.35 o 
  -2  -7 -14      238.80      392.00     20.49 o 
   2   7  15      223.99      316.99     17.42 o 
   2   7  16       36.88       39.16     17.54 o 
   2   7  17        7.65       -3.79     14.43 o 
   2   8 -17     1063.35     1094.63     20.76 o 
   2   8 -16      928.03      989.51     24.45 o 
  -2  -8  16      958.50     1031.14     37.88 o 
   2   8 -15      304.79      341.01     19.30 o 
  -2  -8  15      859.22     1028.30     43.55 o 
   2   8 -14      288.11      360.96     21.95 o 
  -2  -8  14      607.82      765.88     42.95 o 
   2   8 -13      173.31      195.41     19.13 o 
   2   8 -13      258.35      285.36     24.48 o 
   2   8 -12       38.51       45.96     16.06 o 
  -2  -8  12      374.55      370.21     25.52 o 
   2   8 -11      888.96     1027.21     33.40 o 
   2   8 -11      963.20     1131.29     33.73 o 
   2   8 -10      262.63      266.85     25.27 o 
   2   8 -10      432.02      433.79     19.45 o 
   2   8  -9       78.54      102.12     18.22 o 
   2   8  -8      238.19      232.78     21.08 o 
   2   8  -7      182.15      226.14     20.02 o 
   2   8  -6     1089.95     1162.32     34.34 o 
  -2  -8   5     1263.64     1495.45     25.15 o 
   2   8  -4       76.36      108.79     14.82 o 
  -2  -8   4      852.50      867.72     27.01 o 
   2   8  -3      207.42      215.81     16.22 o 
  -2  -8   3      830.30      792.51     27.39 o 
  -2  -8   2      507.81      598.92     16.94 o 
   2   8  -1      677.78      636.12     17.57 o 
  -2  -8   0     1663.09     1730.95     25.83 o 
  -2  -8  -1      363.90      306.67     14.16 o 
  -2  -8  -2     1492.53     1533.24     24.72 o 
  -2  -8  -3      290.39      307.84     24.00 o 
  -2  -8  -4      504.62      535.56     28.72 o 
  -2  -8  -5      703.66      803.09     33.18 o 
  -2  -8  -6      104.43      105.44     21.69 o 
  -2  -8  -7      319.25      452.19     29.25 o 
  -2  -8  -8      407.49      501.56     32.15 o 
  -2  -8  -9      219.58      258.68     20.25 o 
   2   8  10      220.58      257.14     20.27 o 
   2   8  11      135.06      170.08     19.04 o 
  -2  -8 -12      383.81      509.53     23.30 o 
   2   8  13       10.27        0.91     17.59 o 
   2   8  14       34.36       74.07     14.87 o 
   2   8  15      317.39      555.74     18.39 o 
   2   8  16      180.88      231.36     19.48 o 
  -2  -9  17      372.26      346.73     12.44 o 
  -2  -9  16        5.14       28.22     13.33 o 
   2   9 -15      121.81      145.40     13.35 o 
  -2  -9  15      739.94      907.63     40.36 o 
   2   9 -14     1152.19     1350.89     25.52 o 
  -2  -9  14     1933.68     2394.25     63.23 o 
   2   9 -13     2003.69     2262.93     34.28 o 
  -2  -9  13     2053.70     2302.75     65.39 o 
   2   9 -12      799.78      900.78     24.11 o 
  -2  -9  12     1354.76     1597.29     58.84 o 
   2   9 -11     1146.58     1274.22     27.41 o 
  -2  -9  11     1272.77     1406.97     55.05 o 
   2   9 -10        3.47       22.82     10.13 o 
  -2  -9  10      886.87     1196.75     51.09 o 
   2   9  -9        5.14       20.70     12.07 o 
  -2  -9   9      530.78      474.40     25.21 o 
   2   9  -8     2445.82     2744.59     57.77 o 
   2   9  -7      198.81      210.10     20.91 o 
   2   9  -6      890.29     1017.63     34.46 o 
   2   9  -5      757.43      857.90     30.62 o 
   2   9  -4      444.78      509.07     16.70 o 
   2   9  -3      324.50      335.47     20.87 o 
  -2  -9   3     1113.14     1129.38     33.92 o 
   2   9  -2     1643.59     1639.31     27.44 o 
  -2  -9   1      422.91      494.15     17.92 o 
   2   9   0     1926.88     2196.31     30.76 o 
  -2  -9  -1      171.08      200.05     14.49 o 
  -2  -9  -2      571.12      459.75     27.71 o 
  -2  -9  -3      596.67      602.00     31.62 o 
  -2  -9  -4      292.74      301.54     26.96 o 
  -2  -9  -5      210.01      149.00     24.61 o 
  -2  -9  -6        6.92      -20.30     20.48 o 
   2   9   7      447.80      545.13     18.51 o 
  -2  -9  -8      463.47      594.33     19.97 o 
  -2  -9  -9       19.74       13.78     15.73 o 
  -2  -9 -10      199.42      200.27     19.10 o 
   2   9  11       53.82       72.57     17.21 o 
  -2  -9 -12      186.43      277.70     20.29 o 
   2   9  13       95.10      124.85     16.23 o 
   2   9  14      155.34      156.59     22.98 o 
   2   9  15      143.28      188.21     12.93 o 
   2   9  16       20.35       27.58     12.30 o 
   2  10 -17        0.76      -10.69     10.69 o 
  -2 -10  16        7.94       -4.89     12.21 o 
  -2 -10  15       36.82       24.69     16.12 o 
   2  10 -14       60.90       57.60     12.20 o 
   2  10 -13      238.76      274.28     14.31 o 
  -2 -10  13      343.79      402.92     35.68 o 
   2  10 -12       20.82       28.89     10.73 o 
  -2 -10  12      198.73      236.74     34.83 o 
   2  10 -11      565.35      623.75     20.40 o 
  -2 -10  11     1313.13     1475.92     56.04 o 
   2  10 -10      373.78      417.02     17.94 o 
  -2 -10  10      374.34      405.68     39.19 o 
   2  10  -9      955.73      983.58     24.47 o 
  -2 -10   9     1178.19     1313.49     35.14 o 
   2  10  -8      776.33      805.70     22.49 o 
   2  10  -8      820.27      798.85     39.03 o 
   2  10  -7       31.78       84.48     19.21 o 
   2  10  -7     3857.76     4350.31     74.62 o 
   2  10  -6      155.96      140.34     20.08 o 
   2  10  -5       11.08       32.70     15.52 o 
   2  10  -4      279.12      276.39     14.87 o 
  -2 -10   3      566.74      574.26     18.62 o 
   2  10  -2       96.48      100.90     16.35 o 
  -2 -10   2      116.93      143.46     21.35 o 
   2  10  -1     1470.59     1368.44     27.58 o 
  -2 -10   0      838.50      822.08     23.31 o 
   2  10   1     1617.46     1635.37     32.63 o 
  -2 -10  -2      975.80     1115.95     41.24 o 
  -2 -10  -3       95.86       61.09     24.91 o 
  -2 -10  -4      374.03      424.78     33.00 o 
  -2 -10  -5      604.02      669.79     38.14 o 
  -2 -10  -6      185.32      181.99     14.92 o 
  -2 -10  -7      551.53      643.50     21.03 o 
   2  10   8      476.19      513.04     24.15 o 
  -2 -10  -9      263.65      314.29     22.41 o 
   2  10  10       88.55      111.49     17.71 o 
  -2 -10 -11       85.22       94.80     17.79 o 
  -2 -10 -12       83.97      109.61     16.97 o 
   2  10  13       11.87       -2.44     24.01 o 
  -2 -10 -14        1.46      -12.24     12.24 o 
   2  10  15      257.17      464.08     20.92 o 
   2  11 -16        5.53       -2.25      7.58 o 
  -2 -11  15      257.46      250.02     19.36 o 
  -2 -11  14       21.22       27.02     10.37 o 
   2  11 -13      208.52      234.40     15.72 o 
  -2 -11  12      336.31      339.42     18.74 o 
  -2 -11  11       71.98       85.90     15.06 o 
   2  11 -10        2.72        8.60     11.55 o 
  -2 -11  10      527.72      570.40     42.09 o 
   2  11  -9      310.29      340.16     16.65 o 
  -2 -11   9      372.92      387.19     38.31 o 
   2  11  -8      147.12      153.19     13.67 o 
   2  11  -7      128.48      130.49     14.70 o 
   2  11  -6      991.17      977.19     26.11 o 
   2  11  -5      943.93     1037.40     26.43 o 
   2  11  -4      174.87      178.15     14.53 o 
  -2 -11   3       31.69       68.27     12.63 o 
   2  11  -2        4.75      109.07     13.34 o 
   2  11  -1     1094.43     1289.50     29.34 o 
   2  11   0       88.96       72.63     17.02 o 
  -2 -11  -1      166.68      161.88     29.95 o 
  -2 -11  -2      782.43      880.38     40.91 o 
  -2 -11  -3      293.76      254.45     30.64 o 
   2  11   4      625.32      560.50     24.30 o 
   2  11   5      393.64      375.42     23.78 o 
  -2 -11  -6      661.44      685.60     27.32 o 
   2  11   7      147.50      216.64     20.73 o 
  -2 -11  -8     1076.72     1149.53     30.52 o 
   2  11   9      410.00      531.78     24.21 o 
   2  11  10       85.52       90.50     25.99 o 
   2  11  11        2.62        3.43     22.68 o 
   2  11  12      159.80      209.81     23.30 o 
   2  11  13      164.48      234.80     22.35 o 
   2  11  14       44.16       78.66     15.46 o 
   2  12 -15      473.43      494.97     14.94 o 
  -2 -12  14       13.49       25.47     14.92 o 
   2  12 -13      207.99      215.73     14.38 o 
   2  12 -12       74.84       78.55     12.99 o 
  -2 -12  11       27.25       40.80     12.42 o 
   2  12 -10      398.78      440.72     20.85 o 
  -2 -12   9     1414.63     1464.08     34.08 o 
   2  12  -8      404.46      430.50     27.58 o 
   2  12  -7      433.95      500.07     28.67 o 
   2  12  -6      408.82      469.79     28.20 o 
   2  12  -5      166.41      169.90     15.64 o 
   2  12  -4     1786.03     1829.66     34.67 o 
  -2 -12   3     1601.46     1642.91     22.93 o 
   2  12  -2     1507.66     1399.41     21.75 o 
  -2 -12   1      327.90      383.71     15.64 o 
   2  12  -1      417.31      473.51     34.19 o 
   2  12   0     2246.57     2442.41     34.85 o 
   2  12   1     1564.42     1815.94     30.86 o 
   2  12   2     2720.51     3203.92     39.56 o 
  -2 -12  -3      599.71      677.75     22.43 o 
   2  12   4      198.98      218.90     31.18 o 
   2  12   5      335.34      352.76     33.90 o 
   2  12   6      411.40      519.56     36.95 o 
   2  12   7      496.01      504.67     36.37 o 
   2  12   8      665.75      804.82     39.84 o 
   2  12   9      446.55      513.37     34.12 o 
   2  12  10       10.49        8.31     22.96 o 
   2  12  11        9.90       24.16     20.32 o 
   2  12  12      200.71      246.40     22.93 o 
   2  12  13       97.12       91.28      8.61 o 
  -2 -13  15      301.62      248.11     12.76 o 
  -2 -13  14      133.85      162.74     11.10 o 
  -2 -13  13       49.73       48.08      9.80 o 
   2  13 -12        8.60        6.09      9.33 o 
   2  13 -11       77.70       95.39     12.93 o 
   2  13 -10        5.90        6.30     11.55 o 
   2  13  -9       18.50       -6.04     12.82 o 
   2  13  -8       64.59       78.39     17.69 o 
   2  13  -7      232.83      252.86     23.27 o 
   2  13  -6       14.94       28.36     16.53 o 
   2  13  -5     1055.25      920.61     36.79 o 
   2  13  -4      757.61      818.27     34.95 o 
   2  13  -3      261.60      243.40     16.49 o 
   2  13  -2       42.04       39.43     12.47 o 
   2  13  -1     1940.84     2091.41     36.05 o 
   2  13   0     1302.17     1310.61     41.27 o 
   2  13   0     1302.75     1391.98     47.92 o 
   2  13   1      457.48      446.51     28.19 o 
   2  13   1      734.44      804.31     40.89 o 
   2  13   2      812.54      908.37     29.13 o 
   2  13   3      132.29      170.50     20.12 o 
   2  13   4      480.94      574.97     26.06 o 
   2  13   5      969.33     1233.38     33.08 o 
   2  13   6       72.28       82.68     17.28 o 
   2  13   7      249.78      250.97     29.16 o 
   2  13   8      276.66      280.28     24.92 o 
   2  13   9       51.85       80.14     22.58 o 
   2  13  10        5.24        3.54     13.56 o 
   2  13  11       90.66      137.63     11.89 o 
   2  13  12      288.20      303.62     11.96 o 
  -2 -14  14        4.35       -4.54      7.79 o 
  -2 -14  13       92.03       80.25      8.49 o 
   2  14 -12      146.21      161.40     11.57 o 
  -2 -14  11      423.87      454.60     17.23 o 
   2  14 -10       95.61       97.38     12.75 o 
   2  14  -9      233.20      241.27     16.45 o 
   2  14  -8       38.81       56.77     16.59 o 
   2  14  -7       43.88       31.49     16.09 o 
   2  14  -6       15.02       17.72     15.18 o 
   2  14  -5       96.31       98.08     19.16 o 
   2  14  -4      204.27      188.39     14.99 o 
   2  14  -3      309.51      376.63     18.40 o 
   2  14  -2      622.41      628.62     22.18 o 
   2  14  -1       63.81       75.38     13.58 o 
   2  14   0      318.08      359.57     18.04 o 
   2  14   1       76.10       61.10     12.97 o 
   2  14   2      119.39      158.12     21.22 o 
   2  14   2      228.50      254.77     30.57 o 
   2  14   3      294.45      303.63     22.20 o 
   2  14   4       83.00       59.40     18.18 o 
   2  14   5      367.42      402.70     22.34 o 
   2  14   6      229.38      267.21     20.00 o 
   2  14   7      106.81       88.52     14.07 o 
   2  14   8        1.82      -10.16     14.11 o 
   2  14   9       24.09       31.40     12.27 o 
   2  14  10       91.02       90.38     11.64 o 
   2  14  11        8.45       -1.47      8.46 o 
  -2 -15  12      136.98      119.74      8.67 o 
   2  15 -11       42.41       28.68      8.32 o 
  -2 -15  10        1.92       12.68      8.85 o 
  -2 -15   9      129.76      139.39     12.58 o 
   2  15  -8       38.58       33.54     11.51 o 
   2  15  -7       14.48       25.49     14.26 o 
   2  15  -6      100.20      111.53     17.55 o 
   2  15  -5        0.59        0.93     15.73 o 
   2  15  -4       66.74       81.40     17.89 o 
   2  15  -3      285.24      322.02     16.65 o 
   2  15  -2        3.58       10.00     10.98 o 
   2  15  -1       16.89        1.60     11.60 o 
   2  15   0       66.26      100.46     13.17 o 
   2  15   1        1.80        7.88     11.00 o 
   2  15   2      142.57      161.72     14.19 o 
   2  15   3      290.19      353.98     17.27 o 
   2  15   4       20.20       38.33     14.95 o 
   2  15   4      330.45      381.07     29.26 o 
   2  15   5      501.71      604.69     22.88 o 
   2  15   6       27.93       39.58      9.67 o 
   2  15   7        0.48       17.15     12.25 o 
   2  15   7      121.11      128.95     20.08 o 
   2  15   8      162.83      207.92     16.25 o 
   2  15   8      167.01      219.91     19.29 o 
   2  15   9       87.92       94.77     11.28 o 
   2  15   9       94.94      102.62     14.64 o 
  -2 -15 -10        6.66       -3.97      7.28 o 
  -2 -16  11      469.92      462.89     10.89 o 
   2  16 -10       14.38        5.85      6.76 o 
   2  16  -9        3.54        8.01      7.93 o 
  -2 -16   8       58.27       43.83      9.65 o 
  -2 -16   7        0.08        2.21      9.39 o 
   2  16  -6       24.73       41.49     14.22 o 
   2  16  -5       60.90       69.28     14.79 o 
   2  16  -4      112.65      115.33     17.00 o 
   2  16  -3       48.39       71.13     17.32 o 
   2  16  -2      417.86      497.21     17.29 o 
   2  16  -1       26.31       13.92      9.76 o 
   2  16   0       51.11       52.29     10.59 o 
   2  16   1      192.77      216.46     13.99 o 
   2  16   2      249.73      284.39     14.21 o 
   2  16   3       58.45       93.10     10.86 o 
   2  16   4      157.43      186.81     11.75 o 
   2  16   5      113.86      150.99     10.57 o 
   2  16   6      169.38      239.90     10.96 o 
   2  16   7      153.14      212.93      9.28 o 
  -2 -16  -8       14.64        2.59      7.88 o 
  -2 -17   9       41.98       38.90      5.82 o 
  -2 -17   8      394.35      436.00     12.01 o 
   2  17  -7      435.11      430.07     13.13 o 
   2  17  -6      115.40      138.03     10.10 o 
  -2 -17   5      154.51      181.93     11.34 o 
   2  17  -4        0.32      -11.59     11.59 o 
   2  17  -3        2.59       -7.36     11.53 o 
   2  17  -2       20.06        6.17     11.58 o 
   2  17  -1       10.80        3.06      8.42 o 
   2  17   0       83.60      111.12      9.28 o 
   2  17   1       12.27       15.47      7.95 o 
   2  17   2        4.71        2.42      7.39 o 
   2  17   3       11.71       20.85      7.20 o 
   2  17   4      129.25      178.29      8.87 o 
   2  17   5       68.05       81.80      9.57 o 
   2  18  -5       43.69       33.65      7.87 o 
   2  18  -4      382.73      405.89     14.63 o 
   2  18  -3      263.90      327.54     14.14 o 
   2  18  -2       50.05       50.42      9.61 o 
   2  18  -1       33.55       35.07      9.21 o 
   2  18   0       43.87       56.78      9.33 o 
   2  18   1        1.05        4.23      7.26 o 
  -3  16  -4       46.11       39.57      8.47 o 
  -3  15   3       30.01       33.23      8.12 o 
  -3  15   2      355.82      439.34     17.05 o 
  -3  15   1       83.42       78.21      7.96 o 
  -3  15   0      106.20      108.56      8.82 o 
  -3  15  -1      266.93      290.26     17.34 o 
  -3  15  -2      105.57      130.64     14.51 o 
  -3  15  -3      140.60      167.23     15.37 o 
  -3  15  -4       41.06       41.76     11.34 o 
  -3  15  -5      116.64      143.82     13.86 o 
  -3  15  -6      181.03      219.35     15.95 o 
  -3  15  -7      288.98      362.35     16.80 o 
   3 -15   8       28.16       15.04     10.90 o 
  -3  15  -8       86.75       61.63     12.09 o 
   3 -15   9        0.98        7.77      9.38 o 
  -3  14   5        1.15        0.87      8.63 o 
  -3  14   4        0.08        4.33     10.50 o 
  -3  14   3       78.04       77.06     13.50 o 
  -3  14   2        3.97       -4.56     12.71 o 
  -3  14   1       99.08      124.51     16.62 o 
  -3  14   0      116.06      125.13     11.67 o 
  -3  14  -1      356.82      381.19     15.59 o 
  -3  14  -2       40.08       45.47     15.02 o 
  -3  14  -3        0.78      -10.57     13.04 o 
  -3  14  -4        2.63       -5.09     13.39 o 
  -3  14  -5        0.77       -8.52     13.19 o 
  -3  14  -6     1274.46     1479.06     37.43 o 
  -3  14  -8      171.53      145.59     17.85 o 
  -3  14  -9      116.30       80.55     14.87 o 
   3 -14  10       10.07       13.09     11.82 o 
  -3  14 -10       31.53       16.76     13.23 o 
   3 -14  11      133.15      137.11     12.98 o 
  -3  13   7       30.83       28.28      9.20 o 
  -3  13   6      209.36      249.06     16.62 o 
  -3  13   5      203.35      249.12     18.62 o 
  -3  13   4      122.87      137.10     17.06 o 
  -3  13   3        0.30        0.45     14.32 o 
  -3  13   2       73.68       69.52     16.94 o 
  -3  13   1      117.05       99.15     18.96 o 
  -3  13   0       30.45       36.76     17.30 o 
  -3  13  -1       51.24       53.20     17.48 o 
  -3  13  -2      389.45      422.31     18.52 o 
  -3  13  -3       55.48       43.84     17.26 o 
  -3  13  -4       74.93       94.61     19.54 o 
  -3  13  -5      978.66     1039.38     37.80 o 
  -3  13  -6     1198.55     1295.86     44.02 o 
  -3  13  -7      481.97      464.35     30.06 o 
  -3  13  -9      495.32      546.02     27.80 o 
  -3  13 -10      270.12      250.54     21.09 o 
   3 -13  11      171.86      179.62     18.27 o 
  -3  13 -11      214.74      169.34     15.64 o 
   3 -13  12        6.91       30.42     12.35 o 
  -3  13 -12      109.70      124.90     13.86 o 
   3 -13  13       99.02       92.29     10.97 o 
  -3  12   9       45.46       40.76      8.63 o 
  -3  12   8       31.74       47.44     10.94 o 
  -3  12   7        2.25        5.14     11.89 o 
  -3  12   6       73.24       80.08     15.13 o 
  -3  12   5        8.17        4.79     13.80 o 
  -3  12   4       30.00       58.76     17.62 o 
  -3  12   3       61.20       87.60     18.71 o 
  -3  12   2      581.70      578.49     31.72 o 
  -3  12   1      111.74      137.81     21.26 o 
  -3  12   0      155.72      165.17     22.69 o 
  -3  12  -1        9.51        5.26     17.84 o 
  -3  12  -2        4.42        7.53     17.23 o 
  -3  12  -3       11.82        6.46     12.78 o 
  -3  12  -4      238.24      262.86     24.79 o 
  -3  12  -5       48.76       38.63     17.53 o 
  -3  12  -6     1041.90     1103.49     45.53 o 
  -3  12  -7     1079.27     1076.85     44.01 o 
  -3  12  -8      345.99      364.70     30.13 o 
  -3  12  -9       83.82       72.97     23.17 o 
  -3  12 -10       39.74       19.88     20.68 o 
   3 -12  11      106.52      161.17     20.46 o 
  -3  12 -11      293.41      348.52     24.75 o 
   3 -12  12       46.67      160.08     18.49 o 
  -3  12 -12      707.57      910.19     28.14 o 
   3 -12  13      129.76      129.26     15.49 o 
  -3  12 -13      260.65      272.57     17.23 o 
   3 -12  14      112.79       72.04     10.26 o 
  -3  11  10      143.73      223.06     13.06 o 
  -3  11   9       57.76       62.82     13.09 o 
  -3  11   8        5.72       16.54     12.80 o 
  -3  11   7      397.31      430.74     25.30 o 
  -3  11   6       27.28       30.47     16.76 o 
  -3  11   5      278.46      308.35     25.73 o 
  -3  11   4      495.75      517.59     30.82 o 
  -3  11   3       15.00        6.89     17.99 o 
  -3  11   2      147.50      130.80     21.90 o 
  -3  11   1      240.15      245.63     24.31 o 
  -3  11   0       15.00       16.15     17.21 o 
  -3  11  -1       25.21        8.99     18.69 o 
  -3  11  -2       45.03       29.21     18.26 o 
  -3  11  -3        4.53       14.48     17.58 o 
  -3  11  -4      358.93      292.50     26.59 o 
  -3  11  -5      196.63      172.64     30.46 o 
  -3  11  -6      114.88      134.99     30.29 o 
  -3  11  -7      239.03      212.27     18.85 o 
  -3  11  -8      195.11      174.03     17.02 o 
  -3  11  -9      198.88      125.87     23.99 o 
  -3  11 -10      345.27      328.34     21.02 o 
  -3  11 -11       86.74       80.88     14.00 o 
   3 -11  12        2.92       -1.68     15.69 o 
  -3  11 -12       75.16       84.85     13.13 o 
   3 -11  13       64.90       46.68     16.13 o 
  -3  11 -13       78.03       79.18     12.47 o 
   3 -11  14       12.91       25.45     12.31 o 
   3 -11  15       23.51       22.60     10.56 o 
  -3  10  11       37.63       20.19      9.50 o 
  -3  10  10      510.69      584.95     24.16 o 
  -3  10   9      156.08      198.22     18.82 o 
  -3  10   8       31.33       16.44     15.85 o 
  -3  10   7        1.21      -10.78     10.78 o 
  -3  10   6      205.03      169.93     13.66 o 
  -3  10   5        3.51        0.08     11.80 o 
  -3  10   4      112.77       95.15     22.12 o 
  -3  10   3      674.82      582.70     32.57 o 
  -3  10   2      703.77      723.62     35.54 o 
  -3  10   1      830.12      865.28     37.63 o 
   3 -10   0      419.19      424.78     20.69 o 
   3 -10   1        4.78        3.85     12.26 o 
   3 -10   2       13.40        0.86     12.15 o 
  -3  10  -3      119.61       87.55     11.38 o 
  -3  10  -4      307.66      277.28     19.71 o 
  -3  10  -5      111.86      153.22     26.19 o 
  -3  10  -5      207.20      170.37     30.53 o 
  -3  10  -6      527.40      485.16     36.50 o 
  -3  10  -7      790.58      742.01     24.69 o 
  -3  10  -8      228.70      206.43     19.69 o 
  -3  10  -9      228.54      208.97     19.56 o 
  -3  10 -10      208.97      195.13     17.57 o 
  -3  10 -11       82.77       75.51     14.87 o 
  -3  10 -12        3.96       28.98     14.41 o 
  -3  10 -12      184.11      206.76     17.05 o 
  -3  10 -13      162.72      156.38     14.85 o 
  -3  10 -13      212.10      229.75     15.63 o 
  -3  10 -14       83.85       87.19      9.01 o 
   3 -10  15       34.96       37.99      9.36 o 
  -3  10 -16      103.20       60.45     13.01 o 
  -3   9  12      194.21      193.76     13.05 o 
  -3   9  11      457.54      527.62     14.71 o 
  -3   9  10      195.00      222.61     12.70 o 
  -3   9   9        2.02        3.99      9.95 o 
  -3   9   8       90.94       83.40     12.01 o 
  -3   9   7     1606.81     1738.80     50.19 o 
  -3   9   6       42.96       51.10     18.95 o 
  -3   9   5      130.49       86.36     20.60 o 
  -3   9   4      158.64      165.86     23.32 o 
  -3   9   3      188.16      141.84     21.73 o 
  -3   9   2      190.49      217.84     22.96 o 
  -3   9   1       15.18       19.74     13.10 o 
   3  -9   0     2485.41     2187.77     37.49 o 
   3  -9   1       95.31       51.06     12.84 o 
  -3   9  -2     1327.82     1277.24     21.86 o 
  -3   9  -3     1406.53     1502.65     26.54 o 
   3  -9   4      482.82      439.96     16.12 o 
  -3   9  -5       15.91       -7.43     18.32 o 
  -3   9  -5      122.88       64.73     29.08 o 
  -3   9  -6        3.22       20.53     17.43 o 
  -3   9  -6       51.10        4.60     25.50 o 
  -3   9  -7       30.38       12.49     18.92 o 
  -3   9  -7       56.20       70.64     26.32 o 
  -3   9  -8        2.05       11.95     21.60 o 
  -3   9  -8       47.39       73.14     18.44 o 
  -3   9  -9      109.85      103.43     20.02 o 
  -3   9  -9      118.55       95.13     26.41 o 
  -3   9 -10      732.60      705.22     25.69 o 
  -3   9 -11      114.97      134.17     18.29 o 
  -3   9 -12      491.63      531.00     23.60 o 
  -3   9 -12      896.49      872.06     26.29 o 
  -3   9 -13       37.86       20.29      8.51 o 
  -3   9 -14        9.80        9.35      8.98 o 
   3  -9  15        0.89       16.33     10.69 o 
   3  -9  16      123.52       80.16     10.39 o 
  -3   9 -17       22.50       -1.49     12.68 o 
  -3   8  13       17.38        7.54      6.42 o 
  -3   8  12      449.27      525.74     15.15 o 
  -3   8  11       26.52       33.17      9.35 o 
  -3   8  10       82.84       73.08     11.61 o 
  -3   8   9      716.56      798.72     23.76 o 
  -3   8   8      155.55      212.08     15.89 o 
  -3   8   7      300.63      345.31     18.32 o 
  -3   8   6     2390.58     2574.49     39.40 o 
  -3   8   5        0.06       10.75     17.58 o 
  -3   8   4      529.91      490.11     29.97 o 
  -3   8   3      498.78      421.86     19.13 o 
   3  -8  -2        1.64        9.62     16.24 o 
   3  -8  -1       93.37      115.12     18.51 o 
   3  -8   0        8.08       18.27     15.27 o 
   3  -8   1      246.00      204.64     19.81 o 
  -3   8  -2       42.96       50.32     12.56 o 
  -3   8  -3     1968.87     1929.67     52.88 o 
  -3   8  -4       95.62       99.06     12.20 o 
  -3   8  -5     1516.72     1372.88     43.71 o 
  -3   8  -6       54.07       62.58     17.08 o 
  -3   8  -7     1712.28     1729.19     33.92 o 
  -3   8  -8        0.57      -12.03     12.03 o 
  -3   8  -9       34.53       40.10     10.50 o 
  -3   8 -10       20.69        3.52     18.55 o 
  -3   8 -11      162.37      183.42     23.58 o 
  -3   8 -11      206.83      208.32     26.71 o 
  -3   8 -12        7.07      -11.54     11.54 o 
  -3   8 -12       12.18       -5.77     24.01 o 
  -3   8 -13        3.66        5.26      9.09 o 
   3  -8  14       50.25       51.76     10.78 o 
  -3   8 -15      121.81      101.24     10.17 o 
   3  -8  16      353.00      275.95     14.49 o 
  -3   8 -17      137.89      145.71     18.31 o 
  -3   8 -18       66.07       28.57     11.64 o 
  -3   7  14      304.21      290.18     14.08 o 
  -3   7  13      508.75      589.79     15.59 o 
  -3   7  12      209.40      202.77     12.96 o 
  -3   7  11      236.12      282.40     15.84 o 
  -3   7  10      577.46      617.92     21.69 o 
  -3   7   9      557.21      558.92     21.39 o 
  -3   7   8      273.01      277.12     17.24 o 
  -3   7   7      557.50      629.17     22.46 o 
  -3   7   6      717.70      720.84     22.35 o 
   3  -7  -5      712.20      729.25     22.30 o 
   3  -7  -4      447.13      460.72     26.41 o 
   3  -7  -3     2152.44     2192.07     48.43 o 
   3  -7  -2       89.74      113.71     16.88 o 
   3  -7  -1      564.81      526.32     25.88 o 
   3  -7   0      264.47      359.78     22.48 o 
  -3   7  -1     1283.95     1245.23     27.94 o 
  -3   7  -2     3487.68     4011.77     69.89 o 
  -3   7  -3     1974.87     2338.01     51.68 o 
  -3   7  -4       92.36       86.06     16.52 o 
  -3   7  -5       36.22       31.54     14.45 o 
  -3   7  -6      402.23      408.94     25.16 o 
  -3   7  -7      206.98      192.36     21.24 o 
  -3   7  -8      707.65      658.93     30.45 o 
  -3   7  -9      820.68      790.21     34.11 o 
  -3   7  -9     1043.09     1056.26     42.54 o 
  -3   7 -10     1020.66     1033.30     26.26 o 
  -3   7 -10     1157.04     1179.56     46.01 o 
  -3   7 -11      258.89      239.19     15.93 o 
  -3   7 -12     1289.08     1217.86     24.52 o 
  -3   7 -13        7.41        8.13      9.86 o 
   3  -7  14       80.19      102.25     12.40 o 
  -3   7 -15        7.58        1.89      9.76 o 
   3  -7  16        0.05      -12.19     12.19 o 
  -3   7 -17       44.74       24.82     17.47 o 
  -3   7 -18        3.84        2.49     14.05 o 
  -3   6  15        9.49       10.26      7.77 o 
  -3   6  14      852.13      970.09     17.76 o 
  -3   6  13       11.04       14.05      8.71 o 
  -3   6  12       13.43        4.45     10.43 o 
  -3   6  11      198.54      218.01     13.44 o 
  -3   6  10      146.35      185.71     13.56 o 
  -3   6   9      625.70      622.22     19.09 o 
  -3   6   8     1194.00     1143.22     23.82 o 
  -3   6   7     6608.93     6933.56     46.22 o 
   3  -6  -6      232.07      187.99     14.63 o 
   3  -6  -5       18.40       -2.88     13.62 o 
   3  -6  -4      520.19      506.42     24.88 o 
   3  -6  -3      557.06      552.09     26.17 o 
   3  -6  -2     1338.49     1301.06     35.68 o 
   3  -6  -1        5.21       14.11     11.92 o 
   3  -6   0      385.85      399.47     21.93 o 
  -3   6  -1      533.80      393.01     25.11 o 
  -3   6  -2      898.07      922.81     31.99 o 
  -3   6  -3      505.85      457.84     23.52 o 
  -3   6  -4       71.29      103.50     15.62 o 
  -3   6  -5     2242.50     2250.92     46.02 o 
  -3   6  -6       25.93       -1.58     14.58 o 
  -3   6  -7      648.69      659.29     28.72 o 
  -3   6  -8      287.22      244.32     20.68 o 
  -3   6  -9      549.94      455.15     26.76 o 
  -3   6 -10       90.57       54.48     13.71 o 
  -3   6 -11      591.80      600.47     18.18 o 
  -3   6 -12      275.49      224.36     13.88 o 
   3  -6  13        0.90        4.01     10.50 o 
   3  -6  14       73.20       58.52     13.51 o 
   3  -6  15     1312.51     1232.74     23.53 o 
  -3   6 -16      104.09       98.49     26.79 o 
  -3   6 -17      165.09      108.04     21.59 o 
  -3   6 -18        0.25       -3.30     16.35 o 
  -3   6 -19        1.42       14.19     10.32 o 
  -3   5  15        3.98        0.75      9.74 o 
  -3   5  14      575.68      660.58     17.31 o 
   3  -5 -13       10.22       14.49      8.44 o 
  -3   5  12       39.36       63.80     10.49 o 
  -3   5  11       51.70       22.06     10.07 o 
  -3   5  10        7.17       -2.69      9.91 o 
  -3   5   9     4426.11     4402.71     38.39 o 
  -3   5   8       53.63       43.52      9.01 o 
   3  -5  -7     2776.55     2584.57     51.99 o 
   3  -5  -6      222.87      222.63     19.78 o 
   3  -5  -5     1779.60     1748.49     41.23 o 
   3  -5  -4      454.25      412.14     22.47 o 
   3  -5  -3     3937.11     3701.69     55.63 o 
   3  -5  -2     2934.78     2568.73     45.81 o 
   3  -5  -1        2.24       -2.54     12.08 o 
   3  -5   0      321.10      358.40     14.80 o 
  -3   5  -1       10.47       16.14     14.03 o 
  -3   5  -2      792.72      795.89     26.74 o 
  -3   5  -3      259.68      259.07     10.65 o 
  -3   5  -4        3.23        7.08      7.47 o 
  -3   5  -5      272.94      223.17     11.34 o 
  -3   5  -6      289.10      301.68     12.88 o 
  -3   5  -7       48.74       42.19      9.56 o 
  -3   5  -8     1745.77     1779.79     28.08 o 
  -3   5  -9      611.44      516.72     18.04 o 
  -3   5 -10      109.91       83.69     11.80 o 
  -3   5 -11      171.68      151.68      9.34 o 
  -3   5 -12        5.74        4.05      9.35 o 
  -3   5 -13        1.45       -5.63     11.02 o 
   3  -5  14      227.62      209.85     16.10 o 
  -3   5 -15       12.79      -14.04     14.04 o 
  -3   5 -16       26.52        1.25     13.00 o 
  -3   5 -17      280.10      299.39     28.71 o 
  -3   5 -18       21.57       23.41     17.84 o 
  -3   5 -19      310.98      215.18     16.42 o 
  -3   4  16       24.63       18.97      8.99 o 
  -3   4  15        1.16        1.66     10.58 o 
  -3   4  14      102.96       73.30      8.62 o 
  -3   4  13        9.64       -8.95      8.95 o 
  -3   4  12      391.51      378.14     15.59 o 
  -3   4  11       98.97       98.22     12.64 o 
  -3   4  10     2151.64     2156.08     27.56 o 
   3  -4  -9     4070.54     3994.25     31.38 o 
   3  -4  -8      924.56      963.23     33.73 o 
   3  -4  -7     2804.97     2848.99     52.87 o 
   3  -4  -6      108.37       62.93     13.28 o 
   3  -4  -5     2174.72     1916.89     41.23 o 
   3  -4  -4      539.44      468.52     21.82 o 
   3  -4  -3        7.59       18.65     11.03 o 
   3  -4  -2      808.75      682.31     23.81 o 
   3  -4  -1      381.29      340.65     18.26 o 
  -3   4   0      432.70      328.03     13.58 o 
  -3   4  -1     7645.59     8028.22     73.59 o 
  -3   4  -2     6485.09     6620.86     39.08 o 
  -3   4  -3     4396.16     4261.04     32.02 o 
  -3   4  -4       46.72       15.75      7.39 o 
  -3   4  -5       31.05       43.16      8.05 o 
  -3   4  -6       14.18        1.62      7.46 o 
  -3   4  -7       87.52       88.11      9.75 o 
  -3   4  -8      169.36      186.01     12.21 o 
  -3   4  -9        0.50       -6.34      8.99 o 
  -3   4 -10      365.90      362.34     16.27 o 
  -3   4 -11        8.02       -1.20     11.04 o 
  -3   4 -12        0.41       -0.01      9.64 o 
  -3   4 -13      181.36      169.98     23.64 o 
  -3   4 -14      238.39      202.15     23.24 o 
  -3   4 -15      277.98      282.34     19.50 o 
  -3   4 -16      153.50      105.43     14.66 o 
  -3   4 -17       75.31       76.98     25.00 o 
  -3   4 -18       48.18       39.13     19.30 o 
  -3   4 -19       12.29       -0.56     13.51 o 
  -3   3  16       11.70       18.95     10.51 o 
  -3   3  15       46.94       34.77     10.24 o 
   3  -3 -14      303.36      313.28     12.80 o 
  -3   3  13       85.25       98.73     10.90 o 
  -3   3  12      154.27      117.03     11.87 o 
  -3   3  11       10.16       -6.56      9.71 o 
  -3   3  10       26.56       23.05      8.30 o 
   3  -3  -9     2931.51     2771.47     29.30 o 
   3  -3  -8      141.97      226.11     19.22 o 
   3  -3  -7        2.07       -3.73     12.26 o 
   3  -3  -6      296.71      236.54     18.50 o 
   3  -3  -5     1203.71     1075.55     30.45 o 
   3  -3  -4      535.13      490.94     21.50 o 
   3  -3  -3     2887.99     2617.86     41.39 o 
   3  -3  -2     3501.51     2943.87     42.05 o 
   3  -3  -1       29.88       11.80     10.33 o 
   3  -3   0     5220.52     4706.20     37.08 o 
  -3   3  -1      303.10      393.74     18.01 o 
  -3   3  -2      767.78      898.45     14.87 o 
  -3   3  -3     2915.75     3162.39     26.24 o 
  -3   3  -4     2477.36     2458.16     24.20 o 
  -3   3  -5     7424.04     7467.66     42.91 o 
  -3   3  -6      980.26      870.55     16.98 o 
  -3   3  -7     1376.05     1262.73     20.89 o 
  -3   3  -8       54.48       81.13      9.57 o 
  -3   3  -9      242.03      243.54     12.95 o 
  -3   3 -10      304.51      277.41     14.54 o 
  -3   3 -11      670.29      605.78     19.90 o 
  -3   3 -12       59.48       26.41      9.45 o 
  -3   3 -13     1112.67     1119.44     28.63 o 
  -3   3 -14       75.64       42.44     19.16 o 
  -3   3 -15        9.12      -14.46     14.46 o 
  -3   3 -16       88.51       62.12     13.87 o 
  -3   3 -17       28.51       -9.40     23.43 o 
  -3   3 -18       21.02       20.61     18.72 o 
  -3   3 -19      204.85      159.01     17.16 o 
  -3   2  17      511.33      473.71     15.73 o 
  -3   2  16      220.34      215.98      9.21 o 
   3  -2 -15      246.56      243.72     14.20 o 
  -3   2  14       52.17       57.26     12.96 o 
  -3   2  13      170.16      147.03     12.13 o 
  -3   2  12      757.21      777.13     20.39 o 
  -3   2  11      123.47       73.66     11.67 o 
   3  -2 -10      364.55      379.87     12.29 o 
   3  -2  -9     3131.01     3273.00     58.66 o 
   3  -2  -8      623.03      599.68     26.52 o 
   3  -2  -7      721.20      561.55     24.95 o 
   3  -2  -6     5693.86     5957.62     67.70 o 
   3  -2  -5     4138.59     4291.54     54.79 o 
   3  -2  -4      129.14       99.03     13.18 o 
   3  -2  -3      165.20      163.59     13.65 o 
   3  -2  -2     1899.14     1736.38     30.73 o 
   3  -2  -1      182.93      150.45     12.99 o 
   3  -2   0     2302.64     2098.23     23.12 o 
  -3   2  -1     5771.44     5300.44     31.45 o 
  -3   2  -2     6824.24     6631.20     34.08 o 
  -3   2  -3    10760.49    10971.85     44.29 o 
  -3   2  -4    11806.74    12211.13     48.49 o 
  -3   2  -5     1143.83     1219.73     17.34 o 
  -3   2  -6      165.51      226.20     10.11 o 
  -3   2  -7        6.44        5.74      7.03 o 
  -3   2  -8      468.71      501.38     14.67 o 
  -3   2  -9      303.44      261.85     12.71 o 
  -3   2 -10      120.25       64.86      9.89 o 
  -3   2 -11     1643.16     1702.00     29.30 o 
  -3   2 -12        0.05       -9.17     11.78 o 
  -3   2 -13      977.29      970.15     27.33 o 
  -3   2 -14        2.87      -12.76     18.64 o 
  -3   2 -15      146.68      132.96     17.20 o 
  -3   2 -16        2.43       -7.31     13.55 o 
  -3   2 -17       88.98       95.19     23.64 o 
  -3   2 -18       34.70       25.03     19.65 o 
  -3   2 -19      146.43       97.33     14.88 o 
   3  -1 -17       32.45       34.21      7.24 o 
  -3   1  16        0.24        5.83      8.68 o 
   3  -1 -15       83.93      101.60     12.48 o 
  -3   1  14       99.70      115.21     14.74 o 
  -3   1  13      990.47      917.31     27.47 o 
   3  -1 -12      676.65      583.95     23.84 o 
   3  -1 -11      119.76      133.55     10.50 o 
   3  -1 -10      100.86       83.98     13.03 o 
   3  -1  -9       39.21       38.44     13.40 o 
   3  -1  -8      776.36      824.80     29.43 o 
   3  -1  -7     1653.13     1648.99     37.89 o 
   3  -1  -6     1880.71     1673.26     35.72 o 
   3  -1  -5     3695.73     3655.70     48.69 o 
   3  -1  -4      489.82      496.90     19.39 o 
   3  -1  -3     4423.44     3936.93     44.31 o 
   3  -1  -2     8299.89     8082.69     58.84 o 
   3  -1  -1     2882.91     2909.87     33.95 o 
   3  -1   0    11815.19    11256.33     61.72 o 
  -3   1  -1     5504.82     5820.13     30.39 o 
  -3   1  -2    22259.03    22566.80     56.37 o 
  -3   1  -3    42689.18    41690.20     78.14 o 
  -3   1  -4    75337.16    74271.39    109.40 o 
  -3   1  -5     8603.25     8213.02     39.44 o 
  -3   1  -6      916.62     1008.08     16.05 o 
  -3   1  -7     2179.89     2098.99     24.03 o 
  -3   1  -8     1010.40      941.59     18.02 o 
  -3   1  -9     1757.92     1662.35     25.08 o 
  -3   1 -10      559.30      600.50     17.55 o 
  -3   1 -11        6.33       -3.17      8.97 o 
  -3   1 -12       22.44       31.29     17.87 o 
  -3   1 -13      794.84      699.09     23.81 o 
  -3   1 -14      550.41      543.79     23.87 o 
  -3   1 -15       14.35      -14.30     14.30 o 
  -3   1 -16      214.54      163.21     16.65 o 
  -3   1 -17        2.68       -3.29     11.52 o 
  -3   1 -18        9.44      -17.31     17.31 o 
  -3   0  17        4.42       -4.81      5.85 o 
   3   0 -16        0.47       -7.34      8.91 o 
  -3   0  15      385.11      396.35     18.06 o 
   3   0 -14        0.77       -9.73     12.47 o 
  -3   0  13       77.77      106.55     15.33 o 
   3   0 -12       58.71       45.65     18.81 o 
   3   0 -11        7.78       13.04     10.25 o 
   3   0 -10     1062.15     1059.38     35.65 o 
   3   0  -9     1229.40     1253.27     36.72 o 
   3   0  -8     1953.19     2108.13     44.29 o 
   3   0  -7      458.12      537.12     23.05 o 
   3   0  -6     2025.71     2315.29     40.34 o 
   3   0  -5        9.47        7.37     10.05 o 
   3   0  -4     3711.34     3649.54     43.53 o 
   3   0  -3     1925.66     1906.72     30.03 o 
   3   0  -2       27.89       26.37      9.63 o 
   3   0  -1     7010.47     6056.71     44.09 o 
   3   0   0    12257.25    10984.05     54.51 o 
  -3   0  -1     8650.27     8658.03     27.49 o 
  -3   0  -2     2542.51     2525.79     14.28 o 
  -3   0  -3   115220.81   112260.30    361.52 o 
  -3   0  -4     2916.58     3065.51     15.60 o 
  -3   0  -5     2737.67     2729.34     14.57 o 
  -3   0  -6      189.27      183.84      8.54 o 
  -3   0  -7       29.87       45.86      7.01 o 
  -3   0  -8      262.28      329.36     11.71 o 
  -3   0  -9     1966.78     1716.98     24.67 o 
  -3   0 -10     1998.23     2053.97     28.71 o 
  -3   0 -11      451.49      378.87     15.45 o 
  -3   0 -12       43.53       39.97     18.18 o 
  -3   0 -13      194.75      199.33     14.52 o 
  -3   0 -14       26.88        7.89     14.96 o 
  -3   0 -15       54.62       80.17     15.35 o 
  -3   0 -16      192.21      132.63     15.50 o 
  -3   0 -17        4.63        6.14     11.44 o 
   3   1 -18        0.13       -0.53      7.49 o 
  -3  -1  17        9.78        7.77      5.96 o 
   3   1 -16      160.16      179.56     12.70 o 
   3   1 -15       89.21       72.82     12.85 o 
  -3  -1  14       10.20       14.93     12.22 o 
   3   1 -13      205.76      189.62     23.41 o 
   3   1 -12       54.69       36.83     13.56 o 
   3   1 -11       19.29       26.42      8.57 o 
   3   1 -10        2.37       -4.24     12.81 o 
   3   1  -9      535.84      562.92     26.31 o 
   3   1  -8      553.65      581.20     24.98 o 
   3   1  -7      853.36      722.09     25.50 o 
   3   1  -6    14744.65    15945.28    100.92 o 
   3   1  -5     8470.25     8987.28     70.53 o 
   3   1  -4     1464.20     1894.03     31.18 o 
   3   1  -3     1355.88     1464.59     17.23 o 
   3   1  -2    19717.95    19394.82     55.27 o 
  -3  -1   1     5424.60     6157.41     29.50 o 
   3   1   0     2538.62     2548.49     24.03 o 
  -3  -1  -1     1839.63     1730.23     13.99 o 
  -3  -1  -2    10603.69    10195.10     24.54 o 
  -3  -1  -3       72.68       48.58      3.78 o 
  -3  -1  -4     4182.01     4165.49     17.39 o 
  -3  -1  -5     5861.68     5329.06     20.89 o 
  -3  -1  -6    10672.25     9845.52     28.82 o 
  -3  -1  -7     1044.69     1059.73     16.35 o 
  -3  -1  -8     4285.47     3987.56     32.82 o 
  -3  -1  -9       58.12       59.71      8.23 o 
  -3  -1 -10      369.95      385.14     14.12 o 
  -3  -1 -11      636.21      679.58     30.43 o 
  -3  -1 -12      106.38       75.87     19.59 o 
  -3  -1 -13     1104.23      960.33     19.32 o 
  -3  -1 -14      594.55      550.12     18.32 o 
  -3  -1 -15      165.67      156.06     12.86 o 
  -3  -1 -16      723.70     1166.81     22.38 o 
  -3  -1 -17      232.63      163.89     12.03 o 
   3   2 -18       20.96        1.83      7.66 o 
  -3  -2  17      217.35      190.55      8.29 o 
  -3  -2  16        7.24       -9.70      9.70 o 
  -3  -2  15        5.88       -7.93     11.14 o 
   3   2 -14        2.46       19.14     17.27 o 
  -3  -2  13      117.10      112.16     15.54 o 
  -3  -2  12       91.74      107.23     12.06 o 
   3   2 -11       31.33       29.25      8.86 o 
   3   2 -10      505.21      491.42     26.19 o 
   3   2  -9       29.94       16.45     13.41 o 
   3   2  -8      784.79      812.12     28.42 o 
   3   2  -7     3645.75     3998.15     54.84 o 
   3   2  -6        8.72       30.22     12.60 o 
   3   2  -5     2208.44     2478.75     37.71 o 
  -3  -2   4    14807.86    15999.43     54.73 o 
  -3  -2   3    13580.09    13884.38     48.67 o 
   3   2  -2    38432.39    41190.46     78.66 o 
  -3  -2   1     2539.78     2490.13     18.70 o 
   3   2   0      185.65      148.64      7.47 o 
  -3  -2  -1      890.97      799.81      8.65 o 
  -3  -2  -2    31167.72    30915.39     61.58 o 
  -3  -2  -3     4557.09     3514.52     10.85 o 
  -3  -2  -4     6958.91     6545.27     20.42 o 
  -3  -2  -5     2431.74     2103.24     18.87 o 
  -3  -2  -6     2189.38     2053.26     19.10 o 
  -3  -2  -7      807.38      850.29     13.02 o 
  -3  -2  -8     3761.85     3239.34     48.13 o 
  -3  -2  -9     1144.50      989.39     30.77 o 
  -3  -2 -10     3152.09     2843.24     52.62 o 
  -3  -2 -11     1698.73     1596.89     43.47 o 
  -3  -2 -12      609.08      581.73     31.25 o 
  -3  -2 -13       63.95       34.82     11.82 o 
  -3  -2 -14      612.24      499.29     20.56 o 
  -3  -2 -15      164.93      163.14     15.09 o 
  -3  -2 -16     1906.39     1824.87     31.30 o 
  -3  -2 -17       19.48       14.47      9.52 o 
   3   3 -18       92.73       66.54      9.15 o 
  -3  -3  17        0.55       -1.44      7.76 o 
   3   3 -16       50.80       37.79     10.86 o 
   3   3 -15       32.33       33.74     16.45 o 
   3   3 -14       30.29       39.21     13.40 o 
  -3  -3  13       15.10       21.67     12.58 o 
   3   3 -12      193.97      193.10     14.17 o 
   3   3 -11       61.43       61.07      9.09 o 
   3   3 -10      462.32      568.33     26.92 o 
   3   3  -9       30.35       32.31     13.57 o 
   3   3  -8      846.63      878.66     29.04 o 
   3   3  -7       12.33       26.17     11.71 o 
   3   3  -6      239.00      273.87     16.70 o 
   3   3  -5     1563.30     1461.65     17.94 o 
   3   3  -4     1424.09     1537.70     18.11 o 
  -3  -3   3       48.41       44.91      6.73 o 
  -3  -3   2    53818.21    55865.98     92.28 o 
   3   3  -1     2065.24     2538.43     18.88 o 
   3   3   0     2911.45     2886.13     20.93 o 
   3   3   1    26223.18    25862.83     27.87 o 
  -3  -3  -2     3173.99     3219.77     20.97 o 
  -3  -3  -3     2612.58     2525.30     19.72 o 
  -3  -3  -4     3875.49     3808.44     25.25 o 
  -3  -3  -5      552.13      529.30     11.41 o 
  -3  -3  -6        4.95        7.82      6.11 o 
  -3  -3  -7      647.77      505.71     12.25 o 
  -3  -3  -8       24.86       36.99     12.98 o 
  -3  -3  -9     1080.17      749.86     27.64 o 
  -3  -3 -10      192.42      183.01     19.38 o 
  -3  -3 -11       79.30       56.44     16.97 o 
  -3  -3 -12        7.60      -11.39     11.39 o 
  -3  -3 -13      307.55      241.03     14.14 o 
  -3  -3 -14     2772.11     2664.03     40.95 o 
  -3  -3 -15      422.85      363.32     18.76 o 
  -3  -3 -16      846.58      756.03     21.80 o 
  -3  -3 -17      400.33      362.50     14.75 o 
   3   3  19       51.29       39.46      9.19 o 
   3   4 -18        5.37        0.66      7.88 o 
  -3  -4  17       14.15        2.69      8.18 o 
   3   4 -16        0.31      -13.30     13.30 o 
  -3  -4  15       23.22       26.82     11.90 o 
  -3  -4  14       38.27       42.72     13.06 o 
   3   4 -13      229.90      252.04     18.15 o 
   3   4 -12       11.10        0.86     13.02 o 
   3   4 -11        3.71       -1.26      8.24 o 
   3   4 -10       41.06       42.27     11.12 o 
   3   4  -9       76.75       62.44     15.05 o 
   3   4  -8       49.21       69.65     13.74 o 
   3   4  -7      369.28      373.98     19.64 o 
   3   4  -6     2127.58     2417.76     40.23 o 
  -3  -4   5        9.17        1.78      5.95 o 
   3   4  -4     1105.08     1217.66     16.71 o 
  -3  -4   3     1800.61     1891.46     19.72 o 
  -3  -4   2     2186.07     1989.34     19.05 o 
   3   4  -1      962.14     1185.13     10.94 o 
   3   4   0      825.13      793.37      8.71 o 
   3   4   1    12697.11    12928.65     31.03 o 
   3   4   2     1182.93      991.53      8.71 o 
  -3  -4  -3     1949.55     1917.66     17.91 o 
  -3  -4  -4     1812.94     1772.38     18.54 o 
  -3  -4  -5     2702.41     2747.20     24.37 o 
  -3  -4  -6     6547.07     5951.10     25.48 o 
  -3  -4  -7      308.65      295.31     10.89 o 
  -3  -4  -8        1.23        3.23     11.89 o 
  -3  -4  -9      963.89      776.14     28.13 o 
  -3  -4 -10     2670.44     2095.16     45.98 o 
  -3  -4 -11      603.01      474.92     27.22 o 
  -3  -4 -12      208.79      163.82     12.66 o 
  -3  -4 -13        0.39       -1.15     13.02 o 
  -3  -4 -14     2306.01     2052.24     36.88 o 
  -3  -4 -15      125.74      104.69     14.08 o 
  -3  -4 -16      742.40      669.18     20.60 o 
  -3  -4 -17        1.93       40.23     11.92 o 
   3   4  18       35.55       50.59     12.38 o 
   3   4  19       55.31       47.12      8.30 o 
  -3  -5  17       79.49       62.13      8.75 o 
   3   5 -16      137.99      150.02     16.96 o 
   3   5 -15        7.41       -4.40     11.40 o 
  -3  -5  14        7.02       10.94     12.57 o 
  -3  -5  13      364.89      406.40     20.74 o 
  -3  -5  12       15.92       11.82     13.20 o 
   3   5 -11        8.56        0.81      7.59 o 
   3   5 -10      113.14      121.93     13.28 o 
   3   5  -9      446.97      419.83     25.09 o 
   3   5  -8       58.15       64.39     13.66 o 
   3   5  -7       77.17       53.73     12.60 o 
   3   5  -6       20.86       33.58     10.66 o 
  -3  -5   5     1660.48     1926.62     21.71 o 
   3   5  -4        5.14        1.76      6.40 o 
   3   5  -3     1034.05     1146.86     13.42 o 
   3   5  -2     2632.29     2611.37     23.23 o 
  -3  -5   1     3105.61     3499.99     25.29 o 
   3   5   0     4338.25     4755.93     27.40 o 
   3   5   1      162.13      108.26      6.15 o 
  -3  -5  -2     3630.51     3580.37     17.36 o 
  -3  -5  -3     7565.97     7072.84     33.54 o 
  -3  -5  -4      871.32      816.45     13.65 o 
  -3  -5  -5      228.84      205.44      9.30 o 
  -3  -5  -6      886.19     1137.99     18.32 o 
  -3  -5  -7       30.09        7.53      7.25 o 
  -3  -5  -8     1494.64     1389.83     22.29 o 
  -3  -5  -9       11.11       13.17     13.11 o 
  -3  -5 -10      786.84      697.99     29.08 o 
  -3  -5 -11      573.36      490.75     16.80 o 
  -3  -5 -12       71.40       39.69     11.86 o 
  -3  -5 -13        0.81      -12.48     12.48 o 
  -3  -5 -14     2520.57     2481.36     40.32 o 
  -3  -5 -15      488.03      454.95     19.56 o 
  -3  -5 -16       65.25       89.61     16.07 o 
   3   5  17       69.53       76.96      9.57 o 
   3   5  18        8.11       17.71     10.18 o 
   3   6 -17       57.90       64.95      7.26 o 
  -3  -6  16      105.14      102.76     11.36 o 
  -3  -6  15        0.04      -11.05     11.05 o 
  -3  -6  14      143.00      128.90     14.84 o 
  -3  -6  13       78.06       52.26     13.97 o 
   3   6 -12      254.97      269.16     14.92 o 
   3   6 -11       19.73       23.28      7.94 o 
  -3  -6  10       67.42       55.12      7.93 o 
   3   6  -9      243.75      285.96     15.16 o 
   3   6  -8      138.81      146.72     12.07 o 
   3   6  -7       12.11       15.76     12.63 o 
   3   6  -6      651.10      648.28     24.24 o 
   3   6  -5        7.29        3.13      6.73 o 
  -3  -6   4     2605.24     3199.06     29.40 o 
   3   6  -3       63.21       75.44      8.21 o 
  -3  -6   2     1988.26     2299.48     23.79 o 
  -3  -6   1      239.61      199.51      9.01 o 
   3   6   0     1758.77     1871.81     20.01 o 
  -3  -6  -1     2688.09     2897.06     23.82 o 
  -3  -6  -2     1242.37      966.04      7.09 o 
  -3  -6  -3    10975.82    11114.45     40.40 o 
  -3  -6  -4     7232.74     7828.18     38.76 o 
  -3  -6  -5    10146.10    10528.35     49.46 o 
  -3  -6  -6     5201.33     5301.94     38.35 o 
  -3  -6  -7      106.93      159.43     10.41 o 
  -3  -6  -8     6486.87     6077.88     46.38 o 
  -3  -6  -9     1503.32     1270.37     33.25 o 
  -3  -6 -11       90.03      115.74     15.67 o 
  -3  -6 -12      208.77      179.13     17.42 o 
  -3  -6 -13      510.05      524.91     22.11 o 
  -3  -6 -14      120.00       93.58     14.63 o 
  -3  -6 -15        9.47       -1.09     15.48 o 
  -3  -6 -16       12.12        4.42      9.39 o 
   3   6  17      334.74      332.92     12.23 o 
   3   6  18      136.48      106.40     11.43 o 
   3   7 -17       36.36       32.60      7.91 o 
   3   7 -16       75.13       55.09      9.75 o 
  -3  -7  15       73.50       87.11     12.27 o 
   3   7 -14      208.92      277.70     17.37 o 
   3   7 -13       28.48        5.55     12.55 o 
   3   7 -12       30.99       31.85     10.52 o 
   3   7 -11     1357.46     1509.82     22.96 o 
   3   7 -10       24.62       25.21      7.85 o 
   3   7  -9       87.79       72.00     11.57 o 
   3   7  -8       17.58       33.19      9.72 o 
   3   7  -7       32.91       34.09      9.03 o 
   3   7  -6      130.88      152.38     10.09 o 
  -3  -7   5      554.14      609.99     15.28 o 
   3   7  -4       82.98       83.21      8.68 o 
  -3  -7   3       11.79       38.37      7.73 o 
  -3  -7   2     2799.34     2948.07     29.01 o 
   3   7  -1     2859.04     3193.94     29.44 o 
  -3  -7   0        0.11        4.35      6.83 o 
  -3  -7  -1       59.27       47.02      7.18 o 
  -3  -7  -2      451.44      323.34     11.61 o 
  -3  -7  -3      309.98      250.47     17.90 o 
  -3  -7  -4     3510.28     3169.59     50.93 o 
  -3  -7  -5     2216.81     1918.69     41.11 o 
  -3  -7  -6      440.21      515.10     23.77 o 
  -3  -7  -7      338.56      346.00     20.85 o 
  -3  -7  -8     1566.05     1457.98     37.63 o 
  -3  -7 -10       39.51       66.25     13.88 o 
  -3  -7 -11     6807.09     6549.20     64.99 o 
  -3  -7 -12     3194.87     3118.42     46.18 o 
  -3  -7 -13       81.19      102.40     19.71 o 
  -3  -7 -14        0.39        7.34     16.44 o 
  -3  -7 -15      190.71      217.12     14.40 o 
  -3  -7 -16       81.00      100.53     10.86 o 
   3   7  17      125.22      126.84     14.14 o 
   3   8 -17        0.16       -2.39     13.04 o 
   3   8 -16        2.99       23.75      8.39 o 
  -3  -8  15       66.91       61.59     10.93 o 
   3   8 -14       25.76       27.83     11.46 o 
  -3  -8  13       53.19       44.47     10.65 o 
  -3  -8  12       19.05       36.21     10.83 o 
   3   8 -11     1028.41     1207.30     24.02 o 
   3   8 -10       34.51       24.09      9.14 o 
   3   8  -9       74.93       80.91      9.40 o 
   3   8  -8       12.02       10.20     14.29 o 
   3   8  -7     1817.99     2051.19     46.32 o 
   3   8  -6      127.01      117.91     16.84 o 
   3   8  -5        1.13       -2.53      7.78 o 
   3   8  -4      549.51      530.90     15.55 o 
   3   8  -3      266.79      300.38     12.59 o 
   3   8  -2       92.98      120.04      9.72 o 
  -3  -8   1      248.38      237.13     11.32 o 
   3   8   0      167.58      188.91     10.42 o 
   3   8   1      423.73      447.35     13.77 o 
   3   8   2     1474.81     1607.70     24.80 o 
  -3  -8  -3     3268.04     3065.37     53.50 o 
  -3  -8  -4      190.51      189.19     18.35 o 
  -3  -8  -5      349.53      230.31     19.35 o 
  -3  -8  -6       10.86       11.16     12.48 o 
  -3  -8  -7     1383.17     1244.73     38.05 o 
  -3  -8  -8      718.77      626.36     28.95 o 
  -3  -8  -9       33.62       29.45     19.28 o 
  -3  -8 -10      287.13      244.51     25.65 o 
  -3  -8 -11        0.44      -11.71     17.89 o 
  -3  -8 -12       13.70       13.76     12.75 o 
  -3  -8 -13      123.67      132.49     14.88 o 
  -3  -8 -14      730.51      793.80     23.50 o 
   3   8  15      682.71      767.05     20.45 o 
   3   8  16      378.00      373.50     13.21 o 
   3   8  17        7.19        3.86      8.49 o 
   3   9 -17        4.36        1.87     11.55 o 
  -3  -9  16      279.86      271.73     11.06 o 
  -3  -9  15      221.99      235.39     12.81 o 
  -3  -9  14        1.68        3.28     10.20 o 
   3   9 -13      697.67      778.83     19.26 o 
   3   9 -12        0.65       14.03     10.07 o 
   3   9 -11      715.75      794.06     20.41 o 
  -3  -9  10       70.14       64.06     11.15 o 
   3   9  -9       36.87       54.08      9.31 o 
  -3  -9   8      269.00      299.17     14.51 o 
   3   9  -7      244.15      235.56     21.34 o 
   3   9  -6      366.58      426.26     24.48 o 
   3   9  -5       50.07       42.12     14.50 o 
   3   9  -4     1218.31     1196.25     23.35 o 
   3   9  -3      219.12      217.63     12.58 o 
   3   9  -2     1264.83     1347.29     24.18 o 
  -3  -9   1        4.57       -3.72      8.49 o 
   3   9   0      179.29      171.47     11.58 o 
  -3  -9  -1       11.49        7.85      8.58 o 
   3   9   2      286.53      243.38     13.55 o 
  -3  -9  -3       36.12       33.13     14.54 o 
  -3  -9  -4       67.97       65.54     16.18 o 
  -3  -9  -5        0.83        7.14     13.95 o 
  -3  -9  -6      391.31      355.56     24.82 o 
  -3  -9  -7        6.07        1.74     16.29 o 
  -3  -9  -8        0.15       -0.79     10.55 o 
  -3  -9  -9      168.04      173.59     16.48 o 
   3   9  10      591.36      643.13     23.75 o 
  -3  -9 -11      441.58      503.53     21.56 o 
   3   9  12       41.56       51.30     13.61 o 
  -3  -9 -13       24.65       90.33     13.42 o 
  -3  -9 -14        0.85        3.29      8.02 o 
   3   9  15        3.16        6.74      8.43 o 
   3   9  16      187.24      152.13      8.14 o 
  -3 -10  16      272.85      275.04     17.26 o 
   3  10 -15       25.33       23.34      8.70 o 
  -3 -10  14       51.46       56.70     10.37 o 
   3  10 -13       80.45      101.95     10.43 o 
   3  10 -12      743.76      851.12     20.12 o 
  -3 -10  11      827.27      902.97     21.06 o 
  -3 -10  10      297.58      289.39     14.57 o 
   3  10  -9        2.12       -8.92      8.92 o 
   3  10  -8      152.81      168.92     11.24 o 
   3  10  -7      249.21      278.70     16.45 o 
   3  10  -6       52.98       44.44     15.62 o 
   3  10  -5        5.45        7.84     13.35 o 
   3  10  -4       80.53       58.16     10.53 o 
   3  10  -3       33.03        8.22      9.14 o 
   3  10  -2        2.88        0.49      8.86 o 
   3  10  -1       25.93       32.57      9.54 o 
  -3 -10   0      611.89      550.05     18.30 o 
  -3 -10  -1      852.80      868.37     22.99 o 
  -3 -10  -2        6.01       -6.88     15.25 o 
  -3 -10  -3      566.12      476.71     28.33 o 
  -3 -10  -4       19.43       13.77     15.92 o 
  -3 -10  -5        0.38       14.77     16.18 o 
  -3 -10  -6        0.23       -3.59     10.14 o 
   3  10   7      179.66      149.61     12.48 o 
   3  10   8      597.96      666.62     19.46 o 
   3  10   9       16.11        7.88     12.87 o 
   3  10  10      158.26      160.53     16.52 o 
  -3 -10 -11       48.16       58.30     13.66 o 
  -3 -10 -12        2.47        0.91     11.67 o 
  -3 -10 -13       31.17       66.48     11.88 o 
  -3 -10 -14      225.65      216.37     12.07 o 
   3  10  15      457.63      515.15     21.87 o 
   3  10  16      780.66      761.44     18.83 o 
   3  11 -16        0.25       14.46      7.30 o 
  -3 -11  15       27.15       25.85     13.26 o 
  -3 -11  14        0.53        3.78      8.78 o 
   3  11 -13      228.32      219.45     11.17 o 
   3  11 -12       65.29       73.53     10.16 o 
   3  11 -11      289.76      340.65     14.34 o 
  -3 -11  10        5.73       -9.59      9.59 o 
  -3 -11   9       49.82       39.07     10.53 o 
   3  11  -8       13.02       11.89     11.27 o 
   3  11  -7      519.76      572.93     21.51 o 
   3  11  -6      210.68      244.85     15.81 o 
   3  11  -5       13.63      -11.80     11.80 o 
   3  11  -4       24.94       49.20     16.17 o 
   3  11  -3      791.27      734.88     22.25 o 
   3  11  -2     1049.09     1147.59     26.51 o 
   3  11  -1       76.72       85.98     12.21 o 
  -3 -11   0      349.34      319.27     17.05 o 
  -3 -11  -1      467.35      446.90     29.30 o 
  -3 -11  -2      171.21      186.70     22.98 o 
  -3 -11  -3      248.99      184.84     22.97 o 
  -3 -11  -4      185.07      204.61     12.81 o 
  -3 -11  -5      195.77      194.90     12.76 o 
   3  11   6      214.56      234.83     14.00 o 
  -3 -11  -7      123.62      146.13     16.35 o 
  -3 -11  -8      127.22      137.01     16.07 o 
  -3 -11  -9       36.54       38.82     13.66 o 
  -3 -11 -10      172.61      167.16     15.62 o 
   3  11  11       68.49       91.21     13.83 o 
   3  11  12        1.16       -5.00     14.96 o 
   3  11  13        9.40        5.36     13.56 o 
   3  11  14       42.49       38.77      8.14 o 
   3  11  15      121.87      164.11     11.86 o 
  -3 -12  15        5.87      -10.73     10.73 o 
  -3 -12  14       58.20       50.26     15.03 o 
   3  12 -13      291.33      290.27     15.25 o 
   3  12 -12       15.94       21.21     11.37 o 
   3  12 -12       24.69        9.05     17.67 o 
  -3 -12  11       77.27       61.31     13.19 o 
   3  12 -11      111.06      129.58     21.26 o 
   3  12 -10      453.64      506.99     16.16 o 
   3  12  -9       15.19       18.84      9.92 o 
   3  12  -8       91.39      103.37     13.14 o 
   3  12  -7        9.75       11.42     16.54 o 
   3  12  -7      107.79      120.96     24.92 o 
   3  12  -6       50.80       48.78     14.39 o 
   3  12  -5       28.93       31.85     13.91 o 
   3  12  -4       53.65       60.97     20.07 o 
   3  12  -4       56.52       21.65     26.24 o 
   3  12  -3      119.87      136.09     12.25 o 
   3  12  -2      408.98      406.80     15.99 o 
  -3 -12   1      619.67      599.58     22.42 o 
   3  12   0     1114.10     1105.12     28.43 o 
   3  12   1     2031.35     2024.47     29.12 o 
   3  12   2      182.38      164.08     12.44 o 
  -3 -12  -3      689.40      657.43     19.03 o 
  -3 -12  -4       75.53       56.56     14.71 o 
   3  12   5       28.09       60.56     18.45 o 
   3  12   6       50.55       42.14     18.26 o 
   3  12   7       19.49      -16.69     17.52 o 
   3  12   8        0.88       16.44     17.98 o 
   3  12   9      158.27      144.25     21.16 o 
   3  12  10       81.81       99.17     19.96 o 
   3  12  11        1.38       28.67     14.98 o 
   3  12  12        5.32        9.54     13.08 o 
   3  12  13        0.01       -2.77      7.83 o 
   3  12  14       29.95       32.19      6.19 o 
  -3 -13  15      224.38      173.73     11.28 o 
  -3 -13  14       13.23        8.48     12.14 o 
   3  13 -13      110.61      107.30     11.13 o 
  -3 -13  12       43.65       62.44     11.28 o 
  -3 -13  11       55.33       71.86     12.61 o 
   3  13 -10      201.85      221.57     11.67 o 
   3  13  -9        3.97      -11.99     12.39 o 
   3  13  -9       74.68       78.29     21.91 o 
   3  13  -8      233.36      210.36     16.87 o 
   3  13  -8      233.99      245.86     24.45 o 
   3  13  -7      255.44      255.53     24.02 o 
   3  13  -7      255.95      284.87     25.31 o 
   3  13  -6       32.91       11.34     16.58 o 
   3  13  -5      718.69      680.87     40.27 o 
   3  13  -4      485.20      439.65     27.86 o 
   3  13  -3      106.83       80.45     19.35 o 
  -3 -13   2        9.40       17.30     14.10 o 
   3  13  -1      826.73      815.39     26.40 o 
   3  13   0     1151.62     1186.03     24.11 o 
   3  13   1      150.48      139.73     14.84 o 
   3  13   2      141.48      119.19     14.63 o 
   3  13   3       41.48       33.30     12.38 o 
   3  13   4      239.13      226.08     16.39 o 
   3  13   5      442.39      488.89     20.75 o 
   3  13   6     1189.93     1216.55     42.19 o 
   3  13   7      322.47      282.15     25.18 o 
   3  13   8       83.03      114.22     19.94 o 
   3  13   9       43.01       33.26     16.58 o 
   3  13  10        2.66       15.49     14.57 o 
   3  13  11       16.82       32.74     14.04 o 
   3  13  12       27.19       39.83      8.23 o 
   3  13  13        9.05       17.68      4.63 o 
  -3 -14  14      189.24      164.90     11.73 o 
  -3 -14  13      270.36      248.12     11.02 o 
   3  14 -12      264.39      281.11     13.61 o 
  -3 -14  11       14.71        5.34      9.62 o 
  -3 -14  10       80.95       83.51     12.41 o 
  -3 -14   9       36.91       43.98     12.42 o 
  -3 -14   8       39.16       46.30     19.45 o 
   3  14  -8      316.11      350.51     19.94 o 
   3  14  -7        3.29       -8.86     15.18 o 
   3  14  -7      178.16      168.64     22.45 o 
   3  14  -6       95.54      101.06     19.68 o 
   3  14  -5       87.30       85.32     18.92 o 
   3  14  -4       74.80       78.05     18.49 o 
   3  14  -3       62.61       58.94     18.31 o 
   3  14  -2     1173.53     1261.71     41.92 o 
   3  14  -1       19.82        7.65     16.67 o 
   3  14   0       44.43       52.94     12.80 o 
   3  14   1       10.45        9.36     12.18 o 
   3  14   2       29.98       21.88     11.67 o 
   3  14   3        1.14       -7.84     11.85 o 
   3  14   4      219.96      201.75     15.89 o 
   3  14   5        8.27       25.73     11.98 o 
   3  14   6        8.84       12.82     11.52 o 
   3  14   7       38.69       32.35     11.37 o 
   3  14   8       81.62       88.62     11.99 o 
   3  14   9      541.61      641.53     19.25 o 
   3  14  10      263.63      287.11     13.20 o 
   3  14  11      112.38      133.24      9.38 o 
   3  14  12        4.78        3.43      4.11 o 
   3  15 -12        7.90       13.05      8.88 o 
  -3 -15  12      108.56      102.55     17.00 o 
   3  15 -11      146.67      170.28     15.14 o 
  -3 -15  11      262.47      256.51     23.43 o 
   3  15 -10      740.54      808.51     27.33 o 
  -3 -15  10      782.19      910.37     35.97 o 
  -3 -15   9      209.41      230.01     22.52 o 
   3  15  -9      304.48      331.52     26.73 o 
  -3 -15   8       43.01       20.08     17.49 o 
   3  15  -8       44.22       41.18     21.48 o 
  -3 -15   7       62.76       72.56     21.12 o 
   3  15  -7       87.58      107.24     24.34 o 
   3  15  -6      352.72      394.26     19.93 o 
   3  15  -5      826.95      910.41     35.24 o 
   3  15  -4      282.05      293.32     25.00 o 
   3  15  -3        6.23       -9.85     16.50 o 
   3  15  -2      325.61      359.26     25.79 o 
   3  15  -1      721.98      795.88     34.10 o 
   3  15   0       68.06       61.90     12.52 o 
   3  15   1      235.21      277.63     16.55 o 
   3  15   2      262.40      266.59     16.36 o 
   3  15   3       89.93      101.30     12.61 o 
   3  15   4       45.75       63.41     11.99 o 
   3  15   5        1.93       -2.73      9.66 o 
   3  15   6      212.72      286.30     15.18 o 
   3  15   7      164.26      234.54     13.80 o 
   3  15   8       26.95       30.35      8.85 o 
   3  15   9       10.44        7.21      7.59 o 
  -3 -15 -10        0.69       -4.73      5.07 o 
   3  16 -11       34.40       36.80      8.59 o 
  -3 -16  11      122.78      125.78     15.28 o 
   3  16 -10      115.18      120.69      9.33 o 
  -3 -16   9       48.05       44.41      9.46 o 
  -3 -16   8      186.30      190.69     19.90 o 
   3  16  -8      278.98      277.16     24.03 o 
  -3 -16   7       90.89      100.03     12.10 o 
  -3 -16   6      183.22      185.61     13.82 o 
   3  16  -5      200.07      251.36     20.32 o 
   3  16  -4       91.42      113.24     18.59 o 
   3  16  -3       21.23       -5.80     16.10 o 
   3  16  -2     1019.16     1168.96     37.94 o 
   3  16  -1      344.66      369.60     24.84 o 
   3  16   0        5.11       -4.93     10.82 o 
   3  16   1        8.58       -0.02     10.43 o 
   3  16   2       93.84       93.47     11.28 o 
   3  16   3       61.53       80.26     10.93 o 
   3  16   4        4.68        4.47      8.59 o 
   3  16   5      114.76      123.73     11.04 o 
   3  16   6       38.66       46.44      9.01 o 
   3  16   7      117.20      141.75      9.61 o 
   3  16   8        2.33        6.22      6.35 o 
   3  16   9       58.91       46.52      5.72 o 
   3  17  -9      165.67      187.25      8.75 o 
  -3 -17   8       24.04       23.83      7.26 o 
  -3 -17   7       10.29       14.17      7.87 o 
  -3 -17   6        1.15        8.96      8.38 o 
   3  17  -5        9.60       17.50      9.03 o 
   3  17  -4       33.99       38.55      9.96 o 
   3  17  -3        0.59       -7.37     12.68 o 
   3  17  -2      473.94      559.91     24.91 o 
   3  17  -1       51.25       60.08     15.12 o 
   3  17   0        0.75      -13.13     13.13 o 
   3  17   1       36.34       50.50     13.84 o 
   3  17   2      151.15      156.74     10.42 o 
   3  17   3      160.37      210.06     10.76 o 
   3  17   4       91.65      110.86      9.10 o 
   3  17   5       39.58       46.76      6.49 o 
   3  17   6       49.97       45.20     10.12 o 
   3  18  -7      128.19      110.85      9.05 o 
   3  18  -6       65.66       73.43      9.14 o 
   3  18  -5      255.87      344.75     15.31 o 
   3  18  -4      223.61      307.42     15.40 o 
   3  18  -3       19.10       23.25     10.53 o 
   3  18  -2      103.46      134.86     13.08 o 
   3  18  -1      112.28      137.02     13.41 o 
   3  18   0      137.25      181.47     14.21 o 
   3  18   1       28.40       21.03      9.99 o 
   3  18   2      379.43      561.42     18.25 o 
   3  18   3       14.44       12.12      8.25 o 
   3  18   4        2.46        7.19      6.56 o 
  -4  15   0       12.96       22.05      7.57 o 
  -4  15  -1        6.01        0.62      7.77 o 
  -4  15  -2       24.04       24.07      8.95 o 
  -4  15  -3       87.39      127.21     11.61 o 
  -4  15  -4        1.14        5.24      7.87 o 
  -4  15  -5       38.22       41.66     10.30 o 
  -4  15  -6       47.61       57.96      9.74 o 
  -4  15  -7      171.68      154.29     10.62 o 
  -4  14   4       25.05       37.82      7.56 o 
  -4  14   3       68.62       90.25      7.78 o 
  -4  14   2       30.95       28.32      7.49 o 
  -4  14   1       50.83       59.83      8.58 o 
  -4  14   0        0.49       -2.42      7.73 o 
  -4  14  -1      257.59      290.84     12.74 o 
  -4  14  -2       86.92       83.32      9.54 o 
  -4  14  -3       46.17       27.33     13.01 o 
  -4  14  -4       19.05       14.51     11.68 o 
  -4  14  -5       69.33       78.09     13.63 o 
  -4  14  -6       43.10       42.89     12.35 o 
  -4  14  -7       26.20       40.54     13.06 o 
  -4  14  -8      134.88      131.85     13.74 o 
   4 -14   9       11.64       -7.03      7.03 o 
   4 -14  10       29.00       16.94      6.23 o 
  -4  13   6        2.46        3.29      7.06 o 
  -4  13   5       14.44       12.56      9.32 o 
  -4  13   4        0.42       -3.06     11.15 o 
  -4  13   3        1.34        0.21     12.34 o 
  -4  13   2      100.95      131.70     16.42 o 
  -4  13   1      582.54      626.04     27.96 o 
  -4  13   0      168.25      200.71     13.71 o 
  -4  13  -1       28.10       31.39     10.21 o 
  -4  13  -2       30.97       27.37     10.42 o 
  -4  13  -3        3.23       12.43      9.88 o 
  -4  13  -4       14.31       25.62     15.01 o 
  -4  13  -5      224.62      260.97     21.14 o 
  -4  13  -6        1.14       -6.51     13.80 o 
  -4  13  -7        5.26        8.89     13.15 o 
  -4  13  -8      105.79       95.56     15.77 o 
  -4  13  -9      212.91      246.29     18.18 o 
   4 -13  10      146.70      118.19     10.74 o 
  -4  13 -11       30.33       18.32      7.07 o 
   4 -13  12       15.94       12.97      9.18 o 
  -4  12   7       26.15       36.20      9.80 o 
  -4  12   6        1.24       -2.54     10.39 o 
  -4  12   5      203.25      216.87     18.00 o 
  -4  12   4      146.11      181.38     18.67 o 
  -4  12   3      108.40      141.82     19.37 o 
  -4  12   2       15.71        6.57     15.53 o 
  -4  12   1      258.61      247.12     23.19 o 
  -4  12   0        9.68       21.61     16.01 o 
  -4  12  -1      330.69      335.33     25.98 o 
  -4  12  -2      450.98      492.94     20.37 o 
  -4  12  -3      348.99      326.01     18.09 o 
  -4  12  -4      129.79      116.25     13.90 o 
  -4  12  -5       27.12       18.76     15.89 o 
  -4  12  -6       93.55       88.35     18.46 o 
  -4  12  -7       37.64       25.37     15.64 o 
  -4  12  -8       40.01       38.32     16.23 o 
  -4  12  -9        5.37        2.27     13.57 o 
  -4  12 -10       56.29       44.71     15.08 o 
  -4  12 -11       20.47       11.67      9.36 o 
   4 -12  12      223.35      188.80     11.39 o 
  -4  12 -13       65.50       45.83      7.19 o 
  -4  11   9       19.49        4.59      8.44 o 
  -4  11   8      192.81      219.75     15.02 o 
  -4  11   7        5.72        3.37     11.89 o 
  -4  11   6      186.90      205.88     19.11 o 
  -4  11   5      125.46      129.76     18.68 o 
  -4  11   4       55.12      107.74     18.73 o 
  -4  11   3      664.49      654.28     32.39 o 
  -4  11   2        1.64       -0.84     17.47 o 
  -4  11   1      549.10      525.41     31.52 o 
  -4  11   0      106.78      138.81     21.44 o 
  -4  11  -1       72.42       53.42     18.57 o 
  -4  11  -2       27.69       33.45     17.44 o 
  -4  11  -3        6.54       19.56     17.51 o 
  -4  11  -4       23.08       -1.37     12.45 o 
  -4  11  -5      283.11      319.95     26.90 o 
  -4  11  -6      281.83      323.58     26.47 o 
  -4  11  -7      263.95      269.61     25.17 o 
  -4  11  -8       34.69       31.34     16.51 o 
  -4  11  -9       69.42       47.85     19.39 o 
  -4  11 -10        1.81       -0.58     15.83 o 
  -4  11 -11       15.02       -1.69     15.16 o 
   4 -11  12      111.39      102.41     11.76 o 
   4 -11  13       13.05        6.83      8.22 o 
   4 -11  14        5.96       -3.66      7.55 o 
  -4  10  10       46.83       70.22      9.98 o 
  -4  10   9      254.88      241.03     16.65 o 
  -4  10   8      194.98      248.81     19.14 o 
  -4  10   7      269.49      261.85     21.11 o 
  -4  10   6       19.33       17.29     16.00 o 
  -4  10   5      106.99      123.20     20.56 o 
  -4  10   4       43.29       40.98     19.15 o 
  -4  10   3      355.53      349.55     27.75 o 
  -4  10   2        9.78       -8.05     19.40 o 
  -4  10   1      114.40      158.67     21.06 o 
  -4  10   0      341.02      307.21     26.29 o 
  -4  10  -1       13.58       -1.80     17.54 o 
  -4  10  -2       88.90       57.59     19.92 o 
  -4  10  -3      216.66      175.16     22.32 o 
  -4  10  -4     1298.71     1410.84     31.81 o 
  -4  10  -5       12.72       30.22     13.42 o 
  -4  10  -6        0.78        1.97     16.69 o 
  -4  10  -7       24.40       15.32     17.96 o 
  -4  10  -8       10.60        8.86     16.66 o 
  -4  10  -9       37.54       43.90     17.08 o 
  -4  10 -10      582.10      546.28     30.93 o 
  -4  10 -11      229.73      200.17     23.00 o 
   4 -10  12        1.62        3.12     10.30 o 
  -4  10 -13       11.02       13.94     10.05 o 
   4 -10  14        1.83        2.70      8.11 o 
  -4  10 -15       15.75       11.65      8.17 o 
  -4   9  11       53.33       47.03      9.72 o 
  -4   9  10        0.74       -4.59      7.82 o 
  -4   9   9      440.25      494.66     15.86 o 
  -4   9   8      197.33      194.14     12.36 o 
  -4   9   7        9.94        7.19     10.90 o 
  -4   9   6       32.17       25.46     16.66 o 
  -4   9   5      234.62      275.72     26.19 o 
  -4   9   4     2799.49     2796.07     63.07 o 
  -4   9   3       65.64       59.10     19.34 o 
  -4   9   2      184.56      175.26     22.58 o 
  -4   9   1       52.49       43.34     14.91 o 
  -4   9   0      630.78      586.94     22.37 o 
  -4   9  -1      194.05      181.12     15.93 o 
  -4   9  -2      135.77      137.46     14.90 o 
   4  -9   3       20.07       23.51      9.98 o 
  -4   9  -4       15.51       -9.84     11.56 o 
  -4   9  -5      471.66      390.64     16.86 o 
  -4   9  -6      336.15      316.32     19.87 o 
  -4   9  -7      696.98      748.30     35.40 o 
  -4   9  -8      237.64      203.04     24.25 o 
  -4   9  -9      315.77      266.05     24.91 o 
  -4   9 -10        6.49        7.89     17.18 o 
  -4   9 -11        2.56      -17.47     17.47 o 
  -4   9 -12      397.38      353.55     15.79 o 
   4  -9  13      207.26      177.39     12.04 o 
   4  -9  14       82.72       71.43      9.57 o 
   4  -9  15       81.97       59.48      7.91 o 
  -4   9 -16        0.99       12.44     13.74 o 
  -4   8  12      200.23      238.21     12.47 o 
  -4   8  11      132.32      127.00     13.52 o 
  -4   8  11      170.68      152.49     19.24 o 
  -4   8  10       21.75       31.16     12.12 o 
  -4   8  10       24.90       -3.42     20.65 o 
  -4   8   9       25.88       -4.85     12.91 o 
  -4   8   9      197.59      174.57     25.93 o 
  -4   8   8       64.91       59.00     11.95 o 
  -4   8   7      157.29      163.85     14.65 o 
  -4   8   6        0.64        6.84     12.22 o 
  -4   8   5      158.34      121.63     14.47 o 
  -4   8   4       63.86       58.21     19.45 o 
   4  -8  -3       45.43       29.22     14.59 o 
   4  -8  -2      634.55      640.47     22.83 o 
   4  -8  -1     2156.53     1947.63     35.73 o 
   4  -8   0      346.49      332.84     18.16 o 
   4  -8   1       42.04       30.14     16.60 o 
   4  -8   2      229.29      237.11     23.78 o 
   4  -8   3      380.50      278.92     18.64 o 
  -4   8  -4      357.13      417.29     30.30 o 
  -4   8  -5       23.99        8.55     12.48 o 
  -4   8  -6      166.70      141.92     14.94 o 
  -4   8  -7        6.35       10.15     11.79 o 
  -4   8  -8      287.41      268.24     17.33 o 
  -4   8  -9       82.34       46.18     18.10 o 
  -4   8 -10      310.24      292.89     27.51 o 
  -4   8 -11      602.76      637.60     25.24 o 
  -4   8 -12      110.04      101.26     10.13 o 
  -4   8 -13       58.22       71.29      9.32 o 
  -4   8 -14      120.00       91.06     11.44 o 
   4  -8  15      140.23      109.58      9.74 o 
  -4   8 -16      150.82      114.04     10.39 o 
  -4   8 -17      168.78      125.53     16.21 o 
  -4   7  13        0.74        4.13      8.58 o 
  -4   7  12       57.45       65.53     12.65 o 
  -4   7  12       59.10       22.04     17.15 o 
  -4   7  11       72.29       73.10     14.41 o 
  -4   7  11       75.41       69.80     19.98 o 
  -4   7  10       98.12       73.94     16.55 o 
  -4   7  10      125.97      100.91     24.02 o 
  -4   7   9      433.44      498.59     27.63 o 
  -4   7   9      609.92      575.21     35.23 o 
  -4   7   8        2.28        2.93     15.30 o 
  -4   7   8        2.47      -13.16     26.03 o 
  -4   7   7      294.02      306.15     17.95 o 
  -4   7   6      950.86      981.94     26.27 o 
  -4   7   5       23.91       36.50     11.57 o 
   4  -7  -4      142.23      137.17     11.87 o 
  -4   7   3      371.36      356.50     14.97 o 
   4  -7  -2       26.45       34.37     14.45 o 
   4  -7  -1        1.87      -15.07     15.07 o 
   4  -7   0      211.71      221.22     20.19 o 
   4  -7   1        0.29       -3.32     14.11 o 
   4  -7   2        0.57       -0.17     11.47 o 
  -4   7  -3     1730.56     1608.18     49.09 o 
  -4   7  -4      744.53      693.08     33.40 o 
  -4   7  -5      217.43      198.71     21.27 o 
  -4   7  -6        7.43        5.97     15.37 o 
  -4   7  -7        4.60       17.29     14.74 o 
  -4   7  -8      614.01      626.23     22.30 o 
  -4   7  -9      523.34      454.47     20.59 o 
  -4   7 -10      226.38      168.02     16.80 o 
  -4   7 -11        9.83      -18.52     18.52 o 
   4  -7  12        7.30       16.00      9.60 o 
   4  -7  13       23.32       32.96      9.54 o 
  -4   7 -14      378.24      345.03     15.73 o 
  -4   7 -15      294.03      237.83     16.15 o 
  -4   7 -16       29.28       17.57     10.55 o 
  -4   7 -17       93.43       78.78     18.31 o 
  -4   7 -18       57.41       44.63     13.32 o 
  -4   6  14        4.20       -7.90      7.98 o 
  -4   6  13      168.56      204.87     16.37 o 
  -4   6  12       67.38       74.71     15.48 o 
  -4   6  12       85.52       93.86     18.70 o 
  -4   6  11       28.14       25.67     16.05 o 
  -4   6  11       28.20       33.12     20.40 o 
  -4   6  10       66.57       75.09     18.86 o 
  -4   6  10       67.94       91.91     24.73 o 
  -4   6   9       22.47       -0.04     12.21 o 
  -4   6   9      257.00      219.72     28.08 o 
  -4   6   8       12.23        0.54     10.38 o 
  -4   6   8       20.17        3.81     24.88 o 
  -4   6   7      226.40      212.23     10.75 o 
  -4   6   6       13.71       34.95      9.36 o 
   4  -6  -6      188.69      187.78     28.58 o 
  -4   6   5      100.97       77.72     10.02 o 
   4  -6  -5      119.03      115.90     24.90 o 
   4  -6  -4      587.02      523.26     27.65 o 
   4  -6  -3       40.18       41.58     15.19 o 
   4  -6  -2      248.37      222.41     19.82 o 
   4  -6  -1        0.93       21.00     13.20 o 
   4  -6   0      446.90      384.50     23.67 o 
   4  -6   1      587.61      455.49     18.78 o 
  -4   6  -2     1035.27      976.16     37.60 o 
  -4   6  -3      133.09      168.98     19.94 o 
  -4   6  -4       26.48       12.65     13.69 o 
  -4   6  -5       17.97        4.79     12.91 o 
  -4   6  -6        0.50       -2.99     13.65 o 
  -4   6  -7       47.72       40.69     15.35 o 
  -4   6  -8       73.60       55.50     16.91 o 
  -4   6  -9       55.18       27.19     11.54 o 
  -4   6 -10        0.24       -3.25     13.17 o 
  -4   6 -11      322.82      282.39     18.03 o 
  -4   6 -12       64.71       46.03     11.58 o 
   4  -6  13        5.69       25.00     10.11 o 
  -4   6 -14       70.74       78.60     12.39 o 
  -4   6 -15      155.82      170.77     16.33 o 
  -4   6 -16       25.46       35.43     11.41 o 
  -4   6 -17      410.93      273.31     12.99 o 
  -4   6 -18       87.57       61.03     16.94 o 
  -4   5  15       10.52       25.28      7.68 o 
  -4   5  14       39.24       45.71     11.95 o 
  -4   5  13      156.27      160.33     17.55 o 
  -4   5  12        0.78        1.25     11.02 o 
  -4   5  12       47.14       66.57     18.31 o 
   4  -5 -11       23.17       20.86     12.33 o 
  -4   5  11       84.32       90.08     16.57 o 
   4  -5 -10       48.66       48.20     18.73 o 
  -4   5  10       53.61       19.82     17.09 o 
  -4   5   9        1.36        1.77     11.25 o 
  -4   5   9      583.33      558.80     35.98 o 
  -4   5   8      329.70      268.11     16.01 o 
  -4   5   8      578.48      498.34     35.15 o 
  -4   5   7     1439.37     1334.03     25.85 o 
   4  -5  -7     1613.67     1496.79     32.99 o 
  -4   5   6        1.26      -15.09     15.09 o 
   4  -5  -6      170.96      202.66     24.04 o 
   4  -5  -5      516.21      451.78     29.84 o 
   4  -5  -4      136.68       75.72     20.09 o 
   4  -5  -3      271.42      293.30     21.08 o 
   4  -5  -2      980.24      991.98     32.37 o 
   4  -5  -1      130.07      186.36     17.72 o 
   4  -5   0      229.75      209.90     18.70 o 
  -4   5  -1      682.16      583.84     19.26 o 
  -4   5  -2      380.85      453.64     25.29 o 
  -4   5  -3      327.72      273.30     20.12 o 
  -4   5  -4      763.53      717.19     17.27 o 
  -4   5  -5     1006.99      931.31     19.51 o 
  -4   5  -6      157.28       94.19     10.69 o 
  -4   5  -7        2.47       -9.25      9.25 o 
  -4   5  -8       20.51        6.53      9.29 o 
  -4   5  -9       63.96       51.41     10.73 o 
  -4   5 -10      413.86      408.74     18.03 o 
  -4   5 -11      438.68      375.77     13.08 o 
  -4   5 -12      185.28      207.70     12.68 o 
  -4   5 -13       36.28       51.77     12.91 o 
  -4   5 -14        0.75       14.86     14.80 o 
  -4   5 -15       38.64       19.69     13.03 o 
  -4   5 -16       81.71       74.53     13.01 o 
  -4   5 -17      215.17      167.57     13.12 o 
  -4   5 -18      178.92      163.54     20.84 o 
  -4   5 -19       73.07       47.44     13.18 o 
  -4   4  15        8.48        2.74      9.08 o 
  -4   4  14        1.02        4.70     11.86 o 
  -4   4  13        3.68       -4.27     10.23 o 
  -4   4  13      194.05      156.17     23.59 o 
   4  -4 -12       17.54        0.25     17.94 o 
  -4   4  12       34.76       28.02     14.41 o 
   4  -4 -11      325.48      321.89     26.91 o 
  -4   4  11      373.99      327.66     21.63 o 
  -4   4  10       27.84       40.44     12.11 o 
  -4   4  10      328.89      264.71     28.92 o 
  -4   4   9      499.36      489.43     23.43 o 
  -4   4   9      509.01      561.25     24.95 o 
  -4   4   8      400.05      394.20     21.75 o 
  -4   4   8      595.68      597.11     19.98 o 
  -4   4   7       13.93       23.43     15.33 o 
   4  -4  -7       16.75       -8.96     20.89 o 
   4  -4  -6      779.06      712.72     32.92 o 
   4  -4  -5      302.14      235.64     23.79 o 
   4  -4  -4      957.79      948.93     35.06 o 
   4  -4  -3     1044.80      978.98     30.96 o 
   4  -4  -2      925.43      827.98     28.38 o 
   4  -4  -1       50.30       50.21     12.96 o 
   4  -4   0       80.08       66.29     13.23 o 
   4  -4   1       26.49       10.66      9.27 o 
  -4   4  -2     1602.67     1683.23     38.06 o 
  -4   4  -3       25.37       20.34      8.13 o 
  -4   4  -4     1126.91     1149.32     19.99 o 
  -4   4  -5      272.35      230.15     11.41 o 
  -4   4  -6       15.67       14.18      8.76 o 
  -4   4  -7     5702.07     5108.37     44.19 o 
  -4   4  -8      369.66      355.71     15.25 o 
  -4   4  -9      676.71      511.76     17.89 o 
  -4   4 -10      720.77      584.06     19.77 o 
  -4   4 -11        0.74        8.72     10.09 o 
  -4   4 -12        0.15        8.99     10.29 o 
  -4   4 -13      300.73      307.40     26.99 o 
  -4   4 -14      162.11      108.75     18.47 o 
  -4   4 -15        3.26        3.32     13.75 o 
  -4   4 -16       37.74       15.68     13.19 o 
  -4   4 -17        3.07       -7.77     10.78 o 
  -4   4 -18        2.25      -20.19     20.19 o 
  -4   4 -19       40.47       39.23     14.42 o 
  -4   3  16      127.41      103.12      9.95 o 
  -4   3  15       61.45       69.26      9.72 o 
  -4   3  14      227.55      241.94     14.57 o 
  -4   3  14      275.38      386.51     24.45 o 
   4  -3 -13      293.34      305.60     25.41 o 
  -4   3  13      634.70      673.17     34.44 o 
   4  -3 -12       31.23       22.24     19.79 o 
  -4   3  12      354.00      414.66     30.31 o 
  -4   3  11       13.00       35.77     14.80 o 
  -4   3  11      237.57      225.55     20.12 o 
  -4   3  10      104.48      143.75     17.31 o 
  -4   3  10     1476.32     1460.85     33.79 o 
  -4   3   9       23.64        9.53     11.71 o 
   4  -3  -9       76.35       96.89     19.75 o 
  -4   3   8      695.00      608.90     18.58 o 
   4  -3  -8      697.05      635.77     33.94 o 
   4  -3  -7      442.73      410.03     28.24 o 
   4  -3  -6       73.06       52.30     19.97 o 
   4  -3  -5       69.04       34.95     19.22 o 
   4  -3  -4     1077.26     1064.56     34.91 o 
   4  -3  -3      889.87      857.36     28.05 o 
   4  -3  -2      180.66      137.92     14.91 o 
   4  -3  -1       66.82       68.54     13.09 o 
   4  -3   0      709.52      708.30     23.74 o 
  -4   3  -1     1438.41     1265.60     33.10 o 
  -4   3  -2     1117.77     1214.86     19.62 o 
  -4   3  -3      523.88      486.53     13.57 o 
  -4   3  -4       14.89       51.73      8.51 o 
  -4   3  -5      267.53      279.83     11.66 o 
  -4   3  -6     3972.26     3746.08     34.63 o 
  -4   3  -7      521.47      406.60     14.39 o 
  -4   3  -8      560.74      432.27     15.56 o 
  -4   3  -9      395.91      340.80     14.89 o 
  -4   3 -10      529.88      529.21     18.17 o 
  -4   3 -11       36.47       37.68     11.19 o 
  -4   3 -12      819.68      717.10     18.73 o 
  -4   3 -13      668.52      602.84     23.90 o 
  -4   3 -14       49.47      128.12     17.31 o 
  -4   3 -15      124.88      111.34     17.45 o 
  -4   3 -16        0.17       13.41     13.19 o 
  -4   3 -17        3.84       -4.51     11.07 o 
  -4   3 -18       35.68       -1.00     19.45 o 
  -4   3 -19        0.54        8.47     14.78 o 
  -4   2  16      674.70      674.45     15.17 o 
  -4   2  15      331.93      279.58     13.81 o 
  -4   2  15      521.33      602.78     25.48 o 
   4  -2 -14      256.71      257.80     23.29 o 
  -4   2  14      338.67      383.87     26.83 o 
   4  -2 -13      544.41      491.50     29.94 o 
  -4   2  13      561.44      741.96     37.06 o 
   4  -2 -12        0.23       -1.70     19.38 o 
  -4   2  12      157.69      204.47     27.23 o 
  -4   2  11      268.39      285.42     19.59 o 
  -4   2  11      346.06      404.54     34.88 o 
  -4   2  10      116.75       88.08     13.04 o 
   4  -2 -10      443.20      477.08     31.85 o 
  -4   2   9      682.75      614.69     19.12 o 
   4  -2  -9     1401.17     1562.21     46.70 o 
   4  -2  -8      563.17      608.17     32.42 o 
   4  -2  -7      927.58      824.09     34.39 o 
   4  -2  -6        8.40        5.82     12.42 o 
   4  -2  -5     1956.42     1775.23     41.97 o 
   4  -2  -4        5.26       -5.79     11.95 o 
   4  -2  -3      941.05      983.64     27.99 o 
   4  -2  -2      107.19       91.87     12.94 o 
   4  -2  -1      969.73      906.25     24.72 o 
   4  -2   0      875.04      892.07     23.81 o 
  -4   2  -1        8.01       -5.01     12.53 o 
  -4   2  -2     1289.03     1373.82     19.18 o 
  -4   2  -3      664.62      682.32     14.05 o 
  -4   2  -4      107.43       90.58      8.36 o 
  -4   2  -5     1213.72     1398.81     19.87 o 
  -4   2  -6      268.37      242.80     10.98 o 
  -4   2  -7       41.41       37.65      8.36 o 
  -4   2  -8      751.93      671.44     17.05 o 
  -4   2  -9     2285.78     2118.64     29.27 o 
  -4   2 -10      429.22      386.95     15.59 o 
  -4   2 -11      689.80      569.66     18.59 o 
  -4   2 -12      253.88      221.40     16.96 o 
  -4   2 -13       76.19       62.59     14.83 o 
  -4   2 -14        7.60       -5.51     15.79 o 
  -4   2 -15      100.73       94.57     17.31 o 
  -4   2 -16        7.97      -14.72     14.72 o 
  -4   2 -17       29.71       16.20     11.65 o 
  -4   2 -18        6.20        3.40      9.99 o 
  -4   2 -19        0.04      -14.33     14.33 o 
   4  -1 -16      332.00      350.21     12.94 o 
  -4   1  16      358.82      449.50     19.33 o 
  -4   1  15      394.61      330.11     15.20 o 
  -4   1  15      414.40      408.52     25.52 o 
   4  -1 -14     2338.75     2230.47     52.77 o 
  -4   1  14     2347.19     2547.29     54.62 o 
   4  -1 -13      325.06      353.78     28.03 o 
  -4   1  13      399.69      540.45     34.38 o 
   4  -1 -12     2104.05     2010.86     54.20 o 
  -4   1  12     2113.88     2183.68     60.21 o 
  -4   1  11      566.64      510.30     23.05 o 
  -4   1  11      972.94      903.41     44.57 o 
  -4   1  10        3.10        7.85     14.55 o 
  -4   1  10      580.78      578.00     25.67 o 
   4  -1  -9        6.06       21.00     16.23 o 
   4  -1  -8      167.02      154.07     22.53 o 
   4  -1  -7     1272.11     1344.14     39.05 o 
   4  -1  -6     1925.19     1862.02     43.01 o 
   4  -1  -5       70.26       41.86     12.73 o 
   4  -1  -4      540.52      527.61     22.07 o 
   4  -1  -3        0.59       -6.44     10.74 o 
   4  -1  -2      125.86      123.15     12.84 o 
   4  -1  -1      453.46      397.66     17.10 o 
   4  -1   0      387.26      345.85     15.45 o 
   4  -1   1     2057.02     1870.29     17.51 o 
  -4   1  -2      832.29      738.16     14.04 o 
  -4   1  -3      209.35      160.80      8.66 o 
  -4   1  -4      720.51      749.49     13.80 o 
  -4   1  -5      470.25      504.80     12.22 o 
  -4   1  -6        3.25       14.90      6.39 o 
  -4   1  -7      518.43      442.46     12.93 o 
  -4   1  -8       92.59       83.01      8.77 o 
  -4   1  -9      370.27      324.23     12.99 o 
  -4   1 -10        2.18       12.63      8.26 o 
  -4   1 -11       81.54       75.98     10.32 o 
  -4   1 -12      133.51      117.75     21.53 o 
  -4   1 -13      346.81      294.92     16.49 o 
  -4   1 -14     1190.49     1121.59     32.60 o 
  -4   1 -15       43.44       30.76     14.66 o 
  -4   1 -16       30.83      -12.96     13.90 o 
  -4   1 -17        4.35       -4.32     11.72 o 
  -4   1 -18        0.06       -7.96      9.75 o 
   4   0 -17       15.10        9.35      6.07 o 
  -4   0  16        1.42        1.28      7.64 o 
  -4   0  16        1.81        6.67     15.29 o 
   4   0 -15        0.60       12.84     14.46 o 
  -4   0  15       99.02      110.26     19.58 o 
   4   0 -14     1238.64     1227.83     41.32 o 
  -4   0  14     1519.29     1731.15     50.60 o 
   4   0 -13      106.24      123.09     21.84 o 
  -4   0  13      275.23      316.04     32.84 o 
   4   0 -12       66.28       62.61     21.15 o 
  -4   0  12      409.47      458.86     35.20 o 
   4   0 -11      483.08      461.48     29.57 o 
  -4   0  11      484.53      485.20     25.33 o 
   4   0 -10      538.89      604.10     21.40 o 
   4   0  -9     1486.48     1532.50     44.33 o 
   4   0  -8      855.66      859.00     34.25 o 
   4   0  -7     2583.40     2617.15     49.12 o 
   4   0  -6      209.00      213.79     17.56 o 
   4   0  -5      351.73      422.49     20.78 o 
   4   0  -4      989.60      985.60     26.51 o 
   4   0  -3     1416.97     1513.98     30.11 o 
   4   0  -2       20.62        6.21      9.72 o 
   4   0  -1      192.08      204.00      9.23 o 
   4   0   0     1449.58     1238.60     23.35 o 
  -4   0  -1      161.80      229.79      7.57 o 
  -4   0  -2     3511.99     3534.44     20.48 o 
  -4   0  -3     2594.53     2329.12     16.10 o 
  -4   0  -4    14678.33    14279.47     38.03 o 
  -4   0  -5      154.02      123.89      5.66 o 
  -4   0  -6      177.99      184.90      8.51 o 
  -4   0  -7      833.42      634.35     13.86 o 
  -4   0  -8      117.13       91.24      8.47 o 
  -4   0  -9      296.03      271.72     11.83 o 
  -4   0 -10      147.13      159.92     11.07 o 
  -4   0 -11      141.05       81.67     19.13 o 
  -4   0 -12      193.65      137.16     22.23 o 
  -4   0 -13        4.15        6.51     13.86 o 
  -4   0 -13     1061.88     1073.24     49.71 o 
  -4   0 -14       61.17       94.32     21.88 o 
  -4   0 -14     2356.26     2443.43     64.87 o 
  -4   0 -15        3.25       -6.38     18.01 o 
  -4   0 -15     1254.60     1317.98     52.28 o 
  -4   0 -16       89.54       83.62     18.45 o 
  -4   0 -16      326.17      311.16     38.17 o 
  -4   0 -17      703.90      587.51     20.31 o 
  -4   0 -18        2.86        4.47      9.68 o 
  -4  -1  17      438.40      439.66     10.91 o 
  -4  -1  17      455.49      486.77     17.70 o 
   4   1 -16      108.53      137.05     10.66 o 
  -4  -1  16      108.93      132.34     17.69 o 
   4   1 -15      196.47      180.88     20.86 o 
  -4  -1  15      321.68      302.64     26.77 o 
   4   1 -14       55.24       40.18     19.03 o 
  -4  -1  14       55.59       19.98     24.05 o 
   4   1 -13      136.54      121.30     21.98 o 
  -4  -1  13      136.62      132.11     26.85 o 
   4   1 -12      780.17      790.31     36.53 o 
   4   1 -11        1.07      -11.28     13.24 o 
   4   1 -11        3.63       -4.65     25.65 o 
   4   1 -10        0.40       10.37     17.48 o 
   4   1 -10      255.05      315.34     22.07 o 
   4   1  -9      767.21      815.36     32.13 o 
   4   1  -8      459.01      471.15     24.81 o 
   4   1  -7       54.75       94.66     14.69 o 
   4   1  -6      166.01      208.08     16.60 o 
   4   1  -5    12458.62    13105.38     92.53 o 
   4   1  -4     5038.85     4991.78     53.99 o 
  -4  -1   3     2138.91     2324.92     24.01 o 
   4   1  -2       67.36       66.25      7.73 o 
   4   1  -1     1510.05     1655.15     18.68 o 
   4   1   0     1693.67     1386.75     22.12 o 
  -4  -1  -1     4208.40     3873.33     24.95 o 
  -4  -1  -2      395.16      334.28     10.19 o 
  -4  -1  -3     4486.13     4234.31     19.38 o 
  -4  -1  -4      165.02      160.69      5.54 o 
  -4  -1  -5     1157.61     1012.96     10.52 o 
  -4  -1  -6      285.21      246.86      6.37 o 
  -4  -1  -7       61.18       53.14      6.76 o 
  -4  -1  -8      126.27      120.57      8.27 o 
  -4  -1  -9       37.10       36.04      7.10 o 
  -4  -1 -10       89.87       89.85     17.29 o 
  -4  -1 -11       15.71        2.13     15.63 o 
  -4  -1 -12        5.98        0.79     17.34 o 
  -4  -1 -13      199.77      237.02     17.81 o 
  -4  -1 -13      304.14      257.93     39.30 o 
  -4  -1 -14       53.54       48.60     19.82 o 
  -4  -1 -14       97.43      121.82     37.48 o 
  -4  -1 -15      196.71      158.18     21.85 o 
  -4  -1 -15      211.18      157.23     35.98 o 
  -4  -1 -16      209.25      219.30     21.24 o 
  -4  -1 -16      725.44      714.10     43.79 o 
  -4  -1 -17       11.12       13.37     13.27 o 
  -4  -1 -17       86.81       81.23     28.45 o 
  -4  -1 -18       12.99        5.26     11.14 o 
  -4  -2  17       31.47       21.68      6.90 o 
   4   2 -16       69.74       83.68      9.56 o 
  -4  -2  16      147.33      171.21     21.14 o 
   4   2 -15        0.45        4.14     15.41 o 
  -4  -2  15        2.09       16.36     20.13 o 
   4   2 -14       35.47       55.19     18.59 o 
  -4  -2  14       67.71       83.42     26.50 o 
   4   2 -13       98.70       98.19     21.45 o 
   4   2 -12     1884.43     1822.06     49.36 o 
   4   2 -11      872.16      968.77     26.56 o 
  -4  -2  11      890.40      965.36     29.60 o 
   4   2 -10      348.27      431.67     18.10 o 
  -4  -2  10      439.03      602.79     40.74 o 
   4   2  -9     1373.79     1424.77     40.20 o 
   4   2  -8     1074.98      938.84     31.77 o 
   4   2  -7     2351.25     2343.08     45.38 o 
   4   2  -6       14.82       20.59     12.31 o 
   4   2  -5     1339.74     1471.63     31.81 o 
   4   2  -4     1855.28     1855.84     21.85 o 
  -4  -2   3     2454.01     2697.37     24.92 o 
  -4  -2   2     4394.56     4575.25     30.52 o 
   4   2  -1     5289.87     5068.64     30.26 o 
   4   2   0     1443.94     1308.32     19.93 o 
   4   2   1      103.60      145.34      6.95 o 
  -4  -2  -2      305.04      323.65      6.84 o 
  -4  -2  -3     3399.39     3202.89     24.09 o 
  -4  -2  -4        0.19        1.34      2.81 o 
  -4  -2  -5      176.27      138.99      4.91 o 
  -4  -2  -6      170.69      146.19      5.55 o 
  -4  -2  -7      991.57      938.34     10.94 o 
  -4  -2  -8     2820.95     2607.24     25.17 o 
  -4  -2  -9       28.80       26.79     14.59 o 
  -4  -2 -10        6.61        6.89     14.77 o 
  -4  -2 -11        1.86       19.72     16.21 o 
  -4  -2 -12      101.70       72.97     18.98 o 
  -4  -2 -13       20.43       30.38     13.35 o 
  -4  -2 -13      798.80      826.41     48.05 o 
  -4  -2 -14        3.22       49.95     18.77 o 
  -4  -2 -14     1685.00     1679.51     54.07 o 
  -4  -2 -15      152.93      136.09     20.29 o 
  -4  -2 -15      241.01      280.91     37.92 o 
  -4  -2 -16       36.12       50.21     16.23 o 
  -4  -2 -17        1.84      -13.16     13.16 o 
  -4  -2 -18       86.94       41.73     11.58 o 
  -4  -3  17      755.90      790.07     16.04 o 
   4   3 -16      258.96      287.33     14.14 o 
   4   3 -15       84.81       99.32     18.56 o 
  -4  -3  15       94.73       52.55     24.56 o 
   4   3 -14      578.38      528.58     29.98 o 
   4   3 -13       16.21       40.05     17.76 o 
  -4  -3  13      191.77      180.28     36.75 o 
   4   3 -12       49.18       -0.35     18.37 o 
  -4  -3  12       96.96       81.33     32.39 o 
   4   3 -11      116.95      103.69     11.41 o 
  -4  -3  11      295.24      365.17     38.30 o 
  -4  -3  10      904.10     1066.92     21.96 o 
   4   3  -9      145.94      155.15     17.66 o 
   4   3  -8     1235.70     1294.03     36.25 o 
   4   3  -7      632.44      690.80     26.44 o 
   4   3  -6     2301.29     2330.79     42.04 o 
  -4  -3   5      934.12     1023.00     17.40 o 
   4   3  -4     2463.77     2505.90     24.86 o 
  -4  -3   3     1282.35     1205.71     17.29 o 
   4   3  -2      171.18      158.59      8.53 o 
   4   3  -1    20552.38    21855.23     60.31 o 
   4   3   0     1041.03      796.31     14.54 o 
   4   3   1      566.65      691.00      9.60 o 
  -4  -3  -2      526.87      436.23      6.20 o 
  -4  -3  -3     2386.91     2124.76     10.85 o 
  -4  -3  -4      686.10      708.88     13.18 o 
  -4  -3  -5      620.81      448.52      5.83 o 
  -4  -3  -6       20.81       23.01      3.89 o 
  -4  -3  -7      192.62      208.10      9.44 o 
  -4  -3  -8      378.79      261.70     18.47 o 
  -4  -3  -9        4.46        9.54     13.16 o 
  -4  -3 -10      649.20      467.91     25.38 o 
  -4  -3 -11      103.34       62.88     17.90 o 
  -4  -3 -12      285.34      244.68     24.09 o 
  -4  -3 -12      285.70      230.46     30.62 o 
  -4  -3 -13        2.87        9.29     14.28 o 
  -4  -3 -13        3.82      -33.63     33.63 o 
  -4  -3 -14        1.50       44.34     19.45 o 
  -4  -3 -14      697.77      673.93     36.19 o 
  -4  -3 -15        0.09       35.99     17.99 o 
  -4  -3 -15      121.95       72.76     27.08 o 
  -4  -3 -16        0.40      -12.88     15.62 o 
  -4  -3 -16       49.69       81.06     23.79 o 
  -4  -3 -17      140.30      114.82     16.21 o 
  -4  -3 -18        0.45        5.11     10.45 o 
  -4  -4  17      104.23       84.09      8.63 o 
   4   4 -16       35.21       37.35     10.05 o 
   4   4 -15       11.14       18.23     14.89 o 
  -4  -4  14      265.14      256.70     17.55 o 
  -4  -4  13     1402.14     1518.88     34.29 o 
   4   4 -12     2571.64     2891.10     60.14 o 
  -4  -4  12     2626.23     3128.20     76.75 o 
   4   4 -11     1185.18     1332.21     24.07 o 
  -4  -4  11     1188.88     1409.76     53.84 o 
   4   4 -10     1330.68     1406.11     28.79 o 
   4   4  -9        5.74       10.74     12.80 o 
   4   4  -8       46.04       30.25     13.96 o 
   4   4  -7       43.61       58.35     13.64 o 
   4   4  -6        3.14        0.41      6.54 o 
   4   4  -5     3081.00     3364.50     29.66 o 
   4   4  -4      284.52      311.75     10.87 o 
   4   4  -3       75.44      105.47      8.17 o 
   4   4  -2     2296.71     2623.71     23.44 o 
  -4  -4   1     1173.88     1479.29     16.84 o 
  -4  -4   0     5804.52     5879.04     28.45 o 
   4   4   1       89.92       59.68      3.12 o 
  -4  -4  -2     3741.37     3976.87     26.91 o 
  -4  -4  -3      343.19      362.43     10.48 o 
  -4  -4  -4      603.70      691.32     13.41 o 
  -4  -4  -5       17.74       20.90      6.71 o 
  -4  -4  -6     2421.04     2410.98     25.02 o 
  -4  -4  -7       11.64        6.28      6.94 o 
  -4  -4  -8      110.56       83.81     14.96 o 
  -4  -4  -9       13.34      120.38     16.13 o 
  -4  -4 -10       46.28       47.14     15.78 o 
  -4  -4 -11       80.36      150.37     19.62 o 
  -4  -4 -12       11.63        5.47     20.10 o 
  -4  -4 -12      492.57      545.14     23.54 o 
  -4  -4 -13        1.63       -8.08     14.87 o 
  -4  -4 -13      432.76      455.18     32.17 o 
  -4  -4 -14      384.55      395.81     27.65 o 
  -4  -4 -14      443.70      450.43     31.67 o 
  -4  -4 -15      189.35      194.08     21.39 o 
  -4  -4 -15      284.17      276.17     30.05 o 
  -4  -4 -16      314.47      320.14     23.99 o 
  -4  -4 -17      110.28      113.44     16.22 o 
  -4  -4 -18        0.43       -9.53      9.85 o 
   4   4  19       18.35        9.10      8.90 o 
   4   5 -17       97.26       77.77      8.29 o 
   4   5 -16      242.80      268.49     13.49 o 
   4   5 -15      201.15      222.58     20.27 o 
  -4  -5  14      152.68      136.95     15.44 o 
   4   5 -13        0.17      -11.55     13.58 o 
  -4  -5  12       98.78      110.32     15.30 o 
   4   5 -11      720.22      781.97     17.47 o 
   4   5 -10       32.17       58.66      9.47 o 
   4   5  -9     1277.69     1370.97     38.97 o 
   4   5  -8     6905.42     7564.09     83.75 o 
   4   5  -7     2363.11     2512.25     46.33 o 
   4   5  -6      704.54      771.63     25.45 o 
   4   5  -5      480.16      479.77     13.06 o 
  -4  -5   4     7003.77     7738.22     44.32 o 
   4   5  -3      162.49      116.55      8.15 o 
  -4  -5   2      934.48     1131.15     16.30 o 
   4   5  -1      567.14      572.91      9.01 o 
   4   5   0     6532.28     6872.02     32.70 o 
  -4  -5  -1     2171.77     2130.67     16.41 o 
   4   5   2      103.83      111.51      4.30 o 
  -4  -5  -3     4007.22     3902.21     27.86 o 
  -4  -5  -4      396.06      338.82     10.62 o 
  -4  -5  -5     4698.08     4711.73     34.04 o 
  -4  -5  -6     1000.24     1150.97     18.70 o 
  -4  -5  -7      700.05      683.70     15.85 o 
  -4  -5  -8      435.90      448.71     14.40 o 
  -4  -5  -9      110.55      117.67     16.66 o 
  -4  -5 -10      171.20      106.37     17.10 o 
  -4  -5 -11        0.87        2.13     17.36 o 
  -4  -5 -11        5.58      -16.77     24.45 o 
  -4  -5 -12      647.29      461.32     28.46 o 
  -4  -5 -12      650.05      602.28     26.16 o 
  -4  -5 -13      455.27      448.17     28.41 o 
  -4  -5 -13      960.97     1043.23     43.62 o 
  -4  -5 -14       11.01      100.00     20.39 o 
  -4  -5 -14     1888.79     1934.54     56.10 o 
  -4  -5 -15       83.63       90.82     19.27 o 
  -4  -5 -15      373.73      393.72     31.57 o 
  -4  -5 -16        9.46       87.95     16.56 o 
  -4  -5 -17       22.18       32.08     12.73 o 
  -4  -5 -18       30.05       38.19      7.51 o 
   4   5  19        5.35        9.20      7.60 o 
  -4  -6  17      189.40      189.51      9.60 o 
   4   6 -16        3.50        5.00     11.01 o 
   4   6 -15       21.16       17.54     11.28 o 
  -4  -6  14      114.02      153.25     15.07 o 
   4   6 -13     2913.90     3469.48     48.85 o 
  -4  -6  12        4.67       11.10     12.49 o 
  -4  -6  11      163.38      154.08     10.04 o 
   4   6 -10     1024.65     1229.33     17.76 o 
   4   6  -9      157.90      156.17     19.27 o 
   4   6  -8     1830.34     1961.96     45.50 o 
   4   6  -7       41.76       39.39      9.11 o 
   4   6  -6     3600.22     3894.89     38.76 o 
   4   6  -5      137.37      202.75      8.46 o 
   4   6  -4      149.11      175.30      7.95 o 
   4   6  -3    21801.62    25200.81     64.50 o 
   4   6  -2      361.36      337.34     11.00 o 
   4   6  -1     8160.28     8888.58     43.76 o 
   4   6   0      237.87      300.95      9.18 o 
  -4  -6  -1      357.48      316.18      8.67 o 
  -4  -6  -2      618.57      677.67      8.83 o 
  -4  -6  -3      882.85      951.23     14.65 o 
  -4  -6  -4     1746.66     1721.74     20.37 o 
  -4  -6  -5     4820.57     5066.86     35.96 o 
  -4  -6  -6     2691.98     2729.36     28.75 o 
  -4  -6  -7      684.02      691.20     16.63 o 
  -4  -6  -8      885.47      873.69     19.28 o 
  -4  -6  -9      407.98      339.11     20.53 o 
  -4  -6 -10      313.91      290.84     21.22 o 
  -4  -6 -11     1414.32     1602.09     34.80 o 
  -4  -6 -12      469.98      499.81     24.87 o 
  -4  -6 -13      326.55      356.91     23.31 o 
  -4  -6 -14      176.43      217.93     23.73 o 
  -4  -6 -15       19.08       46.22     18.26 o 
  -4  -6 -16       91.84       93.88     16.28 o 
   4   6  17      212.22      192.91     11.69 o 
  -4  -6 -18       18.35       36.03      7.09 o 
   4   7 -17       19.36        2.51      6.18 o 
   4   7 -16      198.28      218.89     16.07 o 
   4   7 -15       55.55       68.10     11.52 o 
  -4  -7  14      959.97     1043.41     26.85 o 
  -4  -7  13        2.44       -8.51     13.20 o 
   4   7 -12     1241.32     1385.63     26.13 o 
  -4  -7  11      163.50      205.76     13.39 o 
  -4  -7  10      989.16     1215.30     17.98 o 
  -4  -7   9      666.88      835.50     16.51 o 
   4   7  -8     1725.14     1882.94     45.80 o 
   4   7  -7      872.40     1065.99     34.06 o 
   4   7  -6     2482.15     2637.67     47.91 o 
   4   7  -5     2996.42     3431.32     33.88 o 
   4   7  -4     2598.01     3186.01     32.28 o 
   4   7  -3      199.07      161.73      9.86 o 
   4   7  -2     9024.53    10933.20     54.96 o 
  -4  -7   1     8173.47     9286.28     48.61 o 
   4   7   0     5067.61     5110.76     34.83 o 
   4   7   1      707.59      799.71     14.21 o 
   4   7   2      132.44       87.69      7.37 o 
  -4  -7  -3     2952.84     2795.62     46.56 o 
  -4  -7  -4       11.45       -1.89     11.93 o 
  -4  -7  -5      708.78      695.78     26.36 o 
  -4  -7  -6      886.36      955.23     30.73 o 
  -4  -7  -7        0.02       -9.35     12.29 o 
  -4  -7  -8       57.48       42.56     13.67 o 
  -4  -7 -10      622.56      629.69     24.28 o 
  -4  -7 -11       80.16       52.17     18.77 o 
  -4  -7 -12     1630.39     1805.17     53.24 o 
  -4  -7 -13      263.23      257.78     29.76 o 
  -4  -7 -14      361.67      336.99     26.43 o 
  -4  -7 -15      382.49      364.86     25.14 o 
   4   7  16       53.60       80.71     11.14 o 
  -4  -7 -17      140.54      126.73      9.94 o 
   4   7  18      103.05       97.87     10.73 o 
  -4  -8  17        0.58       -5.98      8.14 o 
   4   8 -16       80.25       88.76      9.73 o 
   4   8 -15        0.81       -9.86      9.86 o 
  -4  -8  14        6.64       -5.91     11.06 o 
  -4  -8  13      149.20      167.96     15.85 o 
  -4  -8  12       71.82       78.16     11.51 o 
   4   8 -11     7546.59     8721.54     60.49 o 
  -4  -8  10        9.53        9.63      8.73 o 
   4   8  -9      462.87      469.55     13.96 o 
   4   8  -8       62.48       39.62     16.50 o 
   4   8  -7      370.29      442.74     24.98 o 
   4   8  -6     1483.08     1743.92     41.46 o 
   4   8  -5     1437.95     1653.26     25.62 o 
  -4  -8   4     2783.14     2882.33     32.57 o 
   4   8  -3     8336.20     9466.09     56.68 o 
   4   8  -2      230.71      247.76     11.29 o 
   4   8  -1      285.06      385.74     12.80 o 
   4   8   0      813.55      796.86     16.49 o 
  -4  -8  -1       86.22       45.34      7.28 o 
  -4  -8  -2       33.16       38.38      7.84 o 
  -4  -8  -3      836.15      868.84     30.03 o 
  -4  -8  -4     9150.91     7886.36     85.34 o 
  -4  -8  -5       75.70       86.72     16.01 o 
  -4  -8  -6      906.51      827.09     31.83 o 
  -4  -8  -7       63.83       40.61     16.38 o 
  -4  -8  -8      532.16      552.45     27.66 o 
  -4  -8  -9       15.59       -0.24     23.92 o 
  -4  -8 -10      576.24      593.06     36.32 o 
  -4  -8 -11      456.47      535.87     34.90 o 
  -4  -8 -12      337.33      381.19     28.98 o 
  -4  -8 -13      344.83      335.46     31.02 o 
  -4  -8 -14       19.30        5.67     11.64 o 
   4   8  14       34.95       35.42     24.18 o 
   4   8  15      213.31      236.04     21.97 o 
  -4  -8 -15      216.59      293.53     25.45 o 
   4   8  16       41.17       55.45     14.51 o 
  -4  -8 -16       42.08       54.86     17.80 o 
   4   8  17        0.45        6.65      9.67 o 
  -4  -9  17        0.20       -7.08      7.08 o 
  -4  -9  16      424.50      464.62     13.13 o 
  -4  -9  15       53.36       48.45     10.11 o 
  -4  -9  14       92.69      100.88     12.31 o 
   4   9 -13       55.33       43.30     10.13 o 
  -4  -9  12        1.27        2.99      9.84 o 
   4   9 -11     1903.96     2200.06     31.61 o 
  -4  -9  10        0.38        0.49     10.24 o 
   4   9  -9      251.78      304.53     12.70 o 
   4   9  -8      406.35      387.37     13.02 o 
   4   9  -7     1438.88     1581.33     43.15 o 
   4   9  -6      771.16      919.20     32.34 o 
   4   9  -5      113.14      113.75     16.13 o 
   4   9  -4      288.98      317.03     14.12 o 
   4   9  -3      127.34      145.72     11.09 o 
   4   9  -2      253.60      296.91     13.33 o 
  -4  -9   1     8060.70     8568.05     55.62 o 
   4   9   0     1344.09     1379.62     22.87 o 
  -4  -9  -1     4897.48     4616.81     40.43 o 
  -4  -9  -2        3.19        0.65     13.65 o 
  -4  -9  -3      208.13      141.39     18.11 o 
  -4  -9  -4       12.36        9.21     14.65 o 
  -4  -9  -5      637.98      517.15     27.54 o 
  -4  -9  -6       19.92       -9.49     13.74 o 
  -4  -9  -7      548.42      444.31     27.12 o 
   4   9   8      190.14      193.07     15.42 o 
  -4  -9  -8      191.27      215.71     26.51 o 
   4   9   9      195.30      214.82     22.95 o 
  -4  -9  -9     1479.88     1456.28     46.49 o 
  -4  -9 -10      573.01      659.15     37.53 o 
  -4  -9 -11      653.31      683.09     27.12 o 
   4   9  12        5.55        5.49     17.71 o 
  -4  -9 -12       48.97       44.29     25.67 o 
   4   9  13       68.52       59.35     18.48 o 
  -4  -9 -13       89.20       85.42     25.68 o 
  -4  -9 -14       51.95       35.61     10.68 o 
  -4  -9 -14       52.64       48.39     22.88 o 
   4   9  15        0.25       24.58      9.54 o 
   4   9  16       53.30       54.40     12.58 o 
  -4  -9 -16       88.32      109.00     16.31 o 
   4   9  17        0.13       -2.11      7.53 o 
  -4 -10  16       70.60       62.46     12.34 o 
  -4 -10  15      130.73      159.18     10.53 o 
  -4 -10  14      131.20      133.27     11.77 o 
   4  10 -13      257.37      322.84     13.58 o 
   4  10 -12       56.52       73.85     10.76 o 
   4  10 -11     1311.50     1512.44     26.27 o 
  -4 -10  10      407.60      461.37     16.75 o 
   4  10  -9      599.89      720.43     19.48 o 
   4  10  -8      526.83      610.68     15.60 o 
   4  10  -7      274.04      298.94     11.92 o 
   4  10  -6        0.63      -16.10     16.10 o 
   4  10  -5        1.06       12.57     13.22 o 
  -4 -10   4     1217.67     1147.57     24.33 o 
  -4 -10   3      555.42      531.69     17.54 o 
  -4 -10   2     1381.21     1511.11     26.97 o 
   4  10  -1        0.80        8.03      8.75 o 
  -4 -10   0      219.21      253.67     13.45 o 
  -4 -10  -1      186.94      169.22     19.99 o 
  -4 -10  -2      272.02      234.03     21.25 o 
  -4 -10  -3      257.04      241.65     22.35 o 
  -4 -10  -4     2901.70     2282.15     55.31 o 
  -4 -10  -5        4.39      -16.17     16.17 o 
  -4 -10  -6      421.82      331.02     25.56 o 
  -4 -10  -7       20.23       20.46     10.51 o 
  -4 -10  -8      196.07      177.59     13.39 o 
   4  10   9     1352.98     1395.89     45.30 o 
  -4 -10  -9     1555.03     1630.14     50.75 o 
   4  10  10        8.89       12.00     17.51 o 
  -4 -10 -10       19.81        0.91     25.03 o 
   4  10  11      262.79      292.70     26.18 o 
  -4 -10 -11      282.85      330.73     32.06 o 
  -4 -10 -12       60.94       51.44     18.48 o 
  -4 -10 -13       25.19       21.86     16.70 o 
  -4 -10 -14       20.33       14.13     12.49 o 
  -4 -10 -14       80.46       98.56     15.45 o 
   4  10  15      175.89      207.18     17.09 o 
  -4 -10 -15      326.32      472.11     23.32 o 
   4  10  16      107.09      151.48     12.62 o 
   4  11 -16        1.30       -3.79      6.45 o 
  -4 -11  15        2.87       17.17      7.54 o 
   4  11 -14       84.52      103.04     10.18 o 
  -4 -11  13       71.49       91.41      9.49 o 
   4  11 -12       46.34       35.91      9.27 o 
  -4 -11  11      523.13      651.35     18.15 o 
   4  11 -10      174.10      144.28     12.35 o 
  -4 -11   9       20.74       17.67     10.17 o 
  -4 -11   8       32.67       23.74     10.21 o 
   4  11  -7      249.17      316.28     12.39 o 
   4  11  -6        0.11       -5.65     11.54 o 
   4  11  -5      252.63      266.31     15.68 o 
   4  11  -4      328.47      275.76     21.40 o 
   4  11  -3       45.80       40.00     11.35 o 
   4  11  -2      459.30      489.07     18.85 o 
   4  11  -1     1652.71     1636.92     29.84 o 
  -4 -11   0     1350.27     1514.52     46.34 o 
  -4 -11  -1     2313.08     2277.60     56.72 o 
  -4 -11  -2       95.76       85.93     20.14 o 
  -4 -11  -3      289.39      279.07     25.99 o 
  -4 -11  -4      148.92      100.18     21.47 o 
  -4 -11  -5        0.79        0.71     10.42 o 
  -4 -11  -6       70.08       48.24     11.15 o 
  -4 -11  -7      309.01      360.32     16.20 o 
   4  11   8       73.13      108.14     15.00 o 
   4  11   9      716.34      683.49     24.00 o 
   4  11  10        0.21      -18.56     18.56 o 
  -4 -11 -10        2.24      -26.44     26.44 o 
   4  11  11      197.74      184.87     23.56 o 
  -4 -11 -11      584.57      581.86     35.29 o 
   4  11  12       31.21       47.54     17.06 o 
  -4 -11 -12      118.78      147.74     26.43 o 
  -4 -11 -13       68.01       75.30     15.58 o 
   4  11  14        1.86       -0.51      8.26 o 
   4  11  15        2.89       13.28      9.51 o 
  -4 -12  15      309.72      357.19     17.49 o 
  -4 -12  14       41.46       34.33      8.05 o 
  -4 -12  13       44.02       34.87      7.65 o 
   4  12 -12      105.15      119.67      9.93 o 
   4  12 -11        0.21        3.24      8.63 o 
  -4 -12  10       16.44        6.88      9.14 o 
   4  12  -9       77.14       95.74     11.14 o 
  -4 -12   8      268.41      326.23     14.87 o 
   4  12  -7      226.62      230.15     13.45 o 
   4  12  -6        2.79       -7.56     13.86 o 
   4  12  -5       76.34       80.04     14.36 o 
   4  12  -4        4.26       10.61     12.75 o 
   4  12  -3      537.44      516.37     16.21 o 
   4  12  -2     1532.64     1623.15     32.31 o 
  -4 -12   1        4.08        1.20     17.62 o 
   4  12   0      132.83      113.19     15.24 o 
   4  12   1     2316.05     2467.12     40.39 o 
  -4 -12  -2     2624.83     2844.66     43.29 o 
   4  12   3      291.08      269.30     18.06 o 
  -4 -12  -4     1328.80     1295.71     30.89 o 
  -4 -12  -5      717.66      691.30     19.75 o 
   4  12   6       41.22       64.18     13.68 o 
  -4 -12  -7      503.30      617.75     23.30 o 
   4  12   8       11.44       -1.82     12.51 o 
   4  12   9      683.98      704.53     24.57 o 
   4  12  10        8.11       12.45     12.18 o 
  -4 -12 -11      192.40      185.13     15.18 o 
   4  12  12        3.52        5.82     13.61 o 
   4  12  13       42.98       53.83      9.86 o 
  -4 -12 -14        9.64       19.47      7.09 o 
  -4 -13  14      111.70      102.25     13.98 o 
  -4 -13  13       16.23       26.36      9.09 o 
   4  13 -12      117.46      124.32      9.03 o 
  -4 -13  11      200.45      215.30     11.14 o 
  -4 -13  10       64.56       57.37      9.90 o 
   4  13  -9      164.76      169.63     11.99 o 
   4  13  -8       91.03       97.88     11.32 o 
  -4 -13   7       66.01       53.56     10.58 o 
   4  13  -6      117.17      139.44     21.41 o 
   4  13  -5      957.01      992.66     37.96 o 
   4  13  -4      301.45      315.57     25.13 o 
   4  13  -3      376.15      382.01     27.49 o 
   4  13  -2      409.23      483.78     21.14 o 
   4  13  -1     3326.76     3574.68     48.98 o 
  -4 -13   0     1984.12     2084.60     38.97 o 
  -4 -13  -1     2731.27     2937.67     45.62 o 
   4  13   2     1403.25     1463.80     44.49 o 
   4  13   3     1156.97     1157.99     27.88 o 
   4  13   4       22.92       33.86     13.21 o 
   4  13   5      456.62      401.81     19.31 o 
   4  13   6       25.81       49.16     17.84 o 
   4  13   7     1442.32     1544.71     45.75 o 
   4  13   8      189.15      181.25     22.40 o 
   4  13   9      475.12      583.78     30.34 o 
   4  13  10      153.35      165.94     20.36 o 
   4  13  11       23.00        7.85     13.27 o 
   4  13  12       19.51       22.86     12.48 o 
  -4 -13 -13      194.43      252.50      8.70 o 
  -4 -14  14      198.94      159.17     11.07 o 
  -4 -14  13      193.28      190.72     15.89 o 
  -4 -14  12       12.08        7.03      8.61 o 
  -4 -14  11       15.18        7.51      7.19 o 
   4  14 -10      200.91      200.71     10.44 o 
   4  14  -9      124.68      123.90     10.26 o 
  -4 -14   8      640.69      694.13     17.61 o 
   4  14  -7        1.10       -2.09      9.02 o 
   4  14  -6      399.41      487.01     28.52 o 
   4  14  -5      519.42      551.75     30.23 o 
   4  14  -4      478.88      454.87     28.58 o 
   4  14  -3      378.84      383.85     27.12 o 
   4  14  -2     1673.87     1775.22     49.06 o 
   4  14  -1      221.42      236.69     23.87 o 
   4  14   0      731.72      814.27     35.55 o 
   4  14   1      571.27      598.59     31.34 o 
   4  14   2       54.06       39.70     18.15 o 
   4  14   3       23.68       14.89     11.87 o 
   4  14   4       29.71       14.74     11.98 o 
   4  14   5       21.35        7.26     11.20 o 
   4  14   6      974.20     1070.44     27.34 o 
   4  14   7      135.49      179.94     14.80 o 
   4  14   8      106.47       91.74     12.66 o 
   4  14   9       10.31        3.23     10.01 o 
   4  14  10       42.42       33.16     10.01 o 
   4  14  11      234.37      309.93     12.85 o 
  -4 -14 -12       25.79       19.28      5.30 o 
   4  15 -12      152.11      183.41      9.77 o 
  -4 -15  11        6.20        5.19      8.21 o 
   4  15 -10      449.07      502.63     17.39 o 
   4  15  -9       36.60       50.52      7.81 o 
   4  15  -8       53.59       53.19      8.43 o 
   4  15  -7        4.43        5.29      8.29 o 
   4  15  -6        4.11       -9.10      9.10 o 
   4  15  -5        1.92       -1.50     16.83 o 
   4  15  -4       29.99       30.92     17.46 o 
   4  15  -3     1536.84     1787.82     48.45 o 
   4  15  -2      221.99      223.62     23.25 o 
   4  15  -1      123.46      111.93     20.55 o 
   4  15   0       17.62      -16.13     17.72 o 
   4  15   1        0.56       -2.77     16.62 o 
   4  15   2       88.39      109.10     20.47 o 
   4  15   3      140.25      143.29     13.72 o 
   4  15   4        1.80       -5.51     11.32 o 
   4  15   5       23.90       41.87     11.45 o 
   4  15   6       12.34       26.56     10.63 o 
   4  15   7       18.86        9.88      9.65 o 
   4  15   8        3.31        0.33      9.18 o 
   4  15   9      270.03      392.97     14.30 o 
   4  15  10      294.55      362.88     10.41 o 
   4  15  11        3.92        1.04      5.92 o 
   4  16 -11        0.24       -5.04      5.91 o 
  -4 -16  10        5.04        8.56      7.52 o 
  -4 -16   9      222.84      251.90     12.90 o 
  -4 -16   8      609.01      749.85     20.00 o 
  -4 -16   7       12.95       13.59      7.33 o 
   4  16  -6        1.52        5.87      7.34 o 
   4  16  -5       13.21       22.71      7.87 o 
   4  16  -4        0.57        6.95     15.21 o 
   4  16  -3        0.33       -4.90     15.53 o 
   4  16  -2       67.33       75.36     18.17 o 
   4  16  -1       54.87       50.20     17.21 o 
   4  16   0      601.84      641.25     30.69 o 
   4  16   1      239.04      234.72     22.43 o 
   4  16   2      556.40      663.24     30.24 o 
   4  16   3        1.01        1.30     10.45 o 
   4  16   4       72.83       90.65     11.18 o 
   4  16   5       25.53       18.69      9.12 o 
   4  16   6       59.40       89.25     10.14 o 
   4  16   7        1.08        1.06      8.10 o 
   4  16   8        2.47        1.82      7.20 o 
  -4 -16  -9        3.25        2.66      6.57 o 
   4  17 -10      110.94      103.19      8.64 o 
   4  17  -9      179.70      215.31      9.33 o 
   4  17  -8        3.82       -7.32      7.32 o 
  -4 -17   7       87.94      111.59      9.92 o 
  -4 -17   6       73.23       66.72      9.92 o 
  -4 -17   5      221.99      285.86     14.04 o 
   4  17  -4        0.71       -4.54      7.19 o 
   4  17  -3      392.66      459.96     24.20 o 
   4  17  -2       25.83        8.20     14.40 o 
   4  17  -1       99.31      104.17     17.13 o 
   4  17   0       18.28        4.08     13.98 o 
   4  17   1      103.54      112.62     16.77 o 
   4  17   2       22.72       27.98     14.17 o 
   4  17   3      153.66      194.86     17.54 o 
   4  17   4       95.29      113.39     15.87 o 
  -4 -17  -5      127.36      108.49      9.86 o 
   4  17   6       28.93       10.87      7.63 o 
  -4 -17  -7      330.30      356.14     10.63 o 
   4  17   8        5.06        0.99      6.70 o 
   4  18  -7        8.00       -1.74      7.44 o 
   4  18  -6        3.28        1.19      8.47 o 
   4  18  -5        1.08       -0.81      9.31 o 
   4  18  -4      167.93      236.08     15.53 o 
   4  18  -3       11.87       16.56     11.49 o 
   4  18  -2       43.16       54.71     12.68 o 
   4  18  -1        2.24        7.39     11.81 o 
   4  18   0      312.46      397.75     19.76 o 
   4  18   1       57.12       75.95     12.77 o 
   4  18   2      384.50      492.24     20.00 o 
   4  18   3       89.91      125.76     12.62 o 
   4  18   4       21.60       29.08      9.44 o 
   4  18   5       63.91       82.85      9.28 o 
   4  19  -3        5.20       -6.67      6.67 o 
   4  19  -2       42.56       40.62      7.70 o 
   4  19  -1        5.39        8.79      6.88 o 
   4  19   0        1.20       -6.81      6.81 o 
  -5  14   1       71.65       81.42      9.07 o 
  -5  14   0      314.22      318.26     10.12 o 
  -5  14  -1      680.87      732.48     14.05 o 
  -5  14  -2       80.07       81.99     11.56 o 
  -5  14  -3        8.01        2.21      9.46 o 
  -5  14  -4       25.43       31.50     10.66 o 
  -5  14  -5       30.20       34.87     10.15 o 
  -5  14  -6       19.70       17.78     10.41 o 
  -5  14  -7       22.67       13.58     10.02 o 
  -5  14  -8      147.42      135.76     11.16 o 
  -5  13   4       30.83       36.70      6.23 o 
  -5  13   3       47.52       40.95      7.79 o 
  -5  13   2       90.70      108.25      9.71 o 
  -5  13   1      192.31      210.67     12.06 o 
  -5  13   0       47.83       55.19      9.67 o 
  -5  13  -1        2.73        2.93      8.80 o 
  -5  13  -2       24.23       28.87      9.07 o 
  -5  13  -3      267.52      275.00     13.32 o 
  -5  13  -4      290.52      290.39     13.12 o 
  -5  13  -5       97.55      129.59     16.39 o 
  -5  13  -6      385.77      449.21     22.96 o 
  -5  13  -7        6.67       -5.37     12.91 o 
  -5  13  -8       45.98       40.01     13.63 o 
  -5  13  -9       37.73       34.97     12.20 o 
   5 -13  10        0.61       -2.34      6.76 o 
   5 -13  11       16.75       13.72      5.99 o 
  -5  12   6       71.41       84.54      7.38 o 
  -5  12   5       48.39       60.64     11.24 o 
  -5  12   4       11.20       20.98     11.34 o 
  -5  12   3       38.16       40.33     13.30 o 
  -5  12   2       23.47        8.25     13.75 o 
  -5  12   1       19.96       23.20     14.88 o 
  -5  12   0      221.44      212.56     21.30 o 
  -5  12  -1      498.23      479.21     19.21 o 
  -5  12  -2      328.23      380.40     17.42 o 
  -5  12  -3      344.37      376.99     17.21 o 
  -5  12  -4       41.88       38.43     10.77 o 
  -5  12  -5       44.91       37.19     10.78 o 
  -5  12  -6       33.29       13.04     13.76 o 
  -5  12  -7        1.75        7.66     13.90 o 
  -5  12  -8       89.00      117.44     17.80 o 
  -5  12  -9      607.53      661.02     28.07 o 
  -5  12 -10        8.96       26.12     12.86 o 
  -5  12 -11        1.45       -0.07      8.33 o 
   5 -12  12      152.45      138.76      9.03 o 
  -5  11   7      268.93      315.08     15.42 o 
  -5  11   6      421.74      452.32     20.60 o 
  -5  11   5      178.95      158.61     17.10 o 
  -5  11   4       56.91       37.72     14.63 o 
  -5  11   3        1.60       -2.89     15.43 o 
  -5  11   2      229.96      253.61     23.44 o 
  -5  11   1        4.40       -5.80     15.78 o 
  -5  11   0      231.93      235.61     24.04 o 
  -5  11  -1        3.90       10.36     16.18 o 
  -5  11  -2        0.26        0.47     16.10 o 
  -5  11  -3      107.01      117.32     15.05 o 
  -5  11  -4      363.37      343.44     18.60 o 
  -5  11  -5      592.72      628.85     22.00 o 
  -5  11  -6      382.65      359.56     26.83 o 
  -5  11  -7      105.89      102.50     18.94 o 
  -5  11  -8      149.94      156.12     20.61 o 
  -5  11  -9       20.34       23.79     17.22 o 
  -5  11 -10       31.18       17.60     14.66 o 
  -5  11 -11        4.63       -7.19     12.85 o 
   5 -11  12      205.75      171.22     11.80 o 
   5 -11  13       26.80        9.53     11.65 o 
  -5  11 -13       27.70       39.19     14.05 o 
  -5  11 -14       30.86       20.16     12.21 o 
  -5  10   8      208.17      195.30     14.76 o 
  -5  10   7       89.16       82.79     14.25 o 
  -5  10   6       20.11       21.36     13.74 o 
  -5  10   5        6.14       -4.42     13.38 o 
  -5  10   4       21.48       30.25     15.98 o 
  -5  10   3       14.04       29.26     16.75 o 
  -5  10   2      495.46      447.81     29.22 o 
  -5  10   1      562.96      555.77     31.74 o 
  -5  10   0        7.25       21.04     17.83 o 
  -5  10  -1       62.99       29.74     18.72 o 
  -5  10  -2       41.74       52.53     18.66 o 
  -5  10  -3       48.83       44.25     19.00 o 
  -5  10  -4       12.71        4.43     11.98 o 
  -5  10  -5       82.38       74.73     13.71 o 
  -5  10  -6       65.24       59.79     13.17 o 
  -5  10  -7      165.06      182.86     23.14 o 
  -5  10  -8      211.88      243.14     24.60 o 
  -5  10  -9      217.69      243.54     17.15 o 
  -5  10 -10      242.77      280.16     25.87 o 
  -5  10 -11      195.00      142.83     25.11 o 
   5 -10  12       43.67       27.98     15.15 o 
  -5  10 -12      193.86      245.26     24.50 o 
   5 -10  13       65.28       37.25     13.89 o 
  -5  10 -13       80.70       66.61     18.70 o 
   5 -10  14        0.65        3.58     13.04 o 
  -5  10 -14      128.76       86.64     16.79 o 
  -5  10 -15      104.84       70.59     13.44 o 
  -5   9   9       37.41       42.47     11.08 o 
  -5   9   8       21.94       11.78      8.44 o 
  -5   9   7      183.91      216.87     13.01 o 
  -5   9   6      228.13      262.40     23.20 o 
  -5   9   5      268.99      283.46     24.89 o 
  -5   9   4      234.02      215.54     23.75 o 
  -5   9   3       81.71       57.04     19.42 o 
  -5   9   2      180.59      196.10     23.77 o 
  -5   9   1      189.69      192.89     22.33 o 
  -5   9   0      253.90      213.61     23.64 o 
  -5   9  -1      542.13      517.22     30.99 o 
  -5   9  -2      146.12      109.36     21.91 o 
  -5   9  -3      218.02      212.92     23.74 o 
  -5   9  -4       95.47      127.89     15.34 o 
  -5   9  -5     1824.86     1735.74     35.12 o 
  -5   9  -6     1085.19     1054.76     27.96 o 
  -5   9  -7       63.71       31.80     18.17 o 
  -5   9  -8      225.44      174.68     23.10 o 
  -5   9  -9       59.88       27.89     18.33 o 
  -5   9 -10      197.41      160.21     28.09 o 
  -5   9 -11      246.33      179.62     27.52 o 
   5  -9  12      321.57      317.92     25.16 o 
  -5   9 -12      792.70      722.77     35.10 o 
   5  -9  13       46.41       50.15     16.46 o 
  -5   9 -13      432.28      419.11     25.59 o 
   5  -9  14       41.91       40.13     11.55 o 
  -5   9 -14      269.31      231.05     19.63 o 
  -5   9 -15       82.90       78.55     16.53 o 
  -5   9 -15      104.13       69.82     16.99 o 
  -5   8  11       22.24       30.59      9.05 o 
  -5   8  10      121.14      100.01      9.01 o 
  -5   8   9      213.07      205.44     12.38 o 
  -5   8   8      315.61      337.76     15.62 o 
  -5   8   7      169.95      150.03     13.79 o 
  -5   8   6      554.14      557.74     20.18 o 
  -5   8   5      163.40      134.46     14.61 o 
  -5   8   4      963.90      904.06     25.03 o 
  -5   8   3     2643.87     2641.48     59.86 o 
  -5   8   2     1068.07     1100.70     40.85 o 
   5  -8  -1      482.32      400.20     20.31 o 
   5  -8   0        5.63        6.40     13.30 o 
   5  -8   1      147.92      105.31     14.58 o 
   5  -8   2       34.65       41.47     12.90 o 
  -5   8  -3      198.83      144.58     16.16 o 
  -5   8  -4      190.04      138.68     13.15 o 
  -5   8  -5      377.17      305.83     15.64 o 
  -5   8  -6      249.21      190.90     13.61 o 
  -5   8  -7       36.06       32.83     11.89 o 
  -5   8  -8      768.42      642.92     33.97 o 
  -5   8  -9      988.52      981.67     39.94 o 
  -5   8 -10     1057.98      952.52     44.70 o 
  -5   8 -11      640.52      605.31     37.04 o 
  -5   8 -12        4.60      -14.47     14.47 o 
  -5   8 -12       31.97      -12.97     25.56 o 
   5  -8  13        0.73       -5.57     13.07 o 
  -5   8 -13        7.48        7.73     23.84 o 
   5  -8  14       42.85       59.39     12.99 o 
  -5   8 -14       58.17       31.69     22.47 o 
  -5   8 -15        0.04      -17.61     17.61 o 
  -5   8 -15       53.54       39.15     18.20 o 
  -5   8 -16        0.45       26.96     15.94 o 
  -5   8 -16      280.82      328.33     17.37 o 
  -5   8 -17       89.36       64.51     12.49 o 
  -5   7  12        7.53        8.22      8.69 o 
  -5   7  11       29.33       33.75     11.95 o 
  -5   7  10        0.26       -8.51      8.92 o 
  -5   7   9        1.47       -6.13      9.93 o 
  -5   7   8       18.72        5.32     10.26 o 
  -5   7   7       39.41       28.44     11.24 o 
  -5   7   6       21.78        1.24     11.46 o 
  -5   7   5      608.45      564.87     21.63 o 
  -5   7   4     1097.20     1005.68     21.69 o 
   5  -7  -3      989.94      926.79     21.05 o 
   5  -7  -2      766.34      793.55     24.55 o 
   5  -7  -1     1826.87     1639.31     32.93 o 
   5  -7   0     2532.76     2402.04     56.73 o 
   5  -7   1     1356.19     1272.80     42.70 o 
   5  -7   2      984.82      758.86     34.95 o 
  -5   7  -3      721.40      661.91     24.83 o 
  -5   7  -4      293.24      332.14     28.81 o 
  -5   7  -5       24.07       37.70     17.03 o 
  -5   7  -6        0.74        4.92     12.56 o 
  -5   7  -7       44.53       14.64     12.03 o 
  -5   7  -8        0.87        6.04     12.46 o 
  -5   7  -9      711.02      634.04     23.90 o 
  -5   7 -10      253.99      218.82     31.69 o 
  -5   7 -11       56.36        6.14     27.42 o 
  -5   7 -11       66.54       72.84     24.93 o 
  -5   7 -12       73.86       67.65     16.24 o 
  -5   7 -12      127.92       97.24     26.04 o 
  -5   7 -13      607.82      668.58     24.55 o 
  -5   7 -13     1223.65     1327.18     45.33 o 
  -5   7 -14      384.10      446.35     31.90 o 
  -5   7 -14      780.97      709.78     34.27 o 
  -5   7 -15       89.83       86.50     22.33 o 
  -5   7 -15      106.19       74.53     22.19 o 
  -5   7 -16        4.84       26.28     18.97 o 
  -5   7 -16      133.88      144.48     17.22 o 
  -5   7 -17       56.11       48.83     16.51 o 
  -5   7 -17       86.63       73.05     13.20 o 
  -5   7 -18       37.66       18.48     11.20 o 
  -5   6  13        0.15       -8.27      8.27 o 
  -5   6  12       35.05       34.36     12.31 o 
  -5   6  11      358.23      357.13     22.46 o 
  -5   6  10      110.92      117.50     12.34 o 
  -5   6   9       22.40       26.55     10.47 o 
  -5   6   8      146.19      177.73     14.70 o 
  -5   6   7       48.91       48.95     12.57 o 
  -5   6   6      452.70      464.45     17.46 o 
  -5   6   5      118.02      116.20     10.75 o 
  -5   6   4      140.93      116.37     10.28 o 
  -5   6   3       13.59        0.57     13.61 o 
   5  -6  -2       50.73       14.32     15.36 o 
   5  -6  -1     1313.96     1235.86     40.54 o 
   5  -6   0     1455.26     1307.23     41.25 o 
   5  -6   1      674.29      615.13     30.08 o 
   5  -6   2      818.22      641.10     30.40 o 
  -5   6  -3      344.90      279.97     26.10 o 
  -5   6  -4      197.15      159.97     21.73 o 
  -5   6  -5      684.40      576.09     30.59 o 
  -5   6  -6     1399.34     1284.39     41.28 o 
  -5   6  -7      918.22      979.63     36.69 o 
  -5   6  -8       48.40       42.61     11.75 o 
  -5   6  -9      112.94       84.09     17.98 o 
  -5   6  -9      113.34      114.98     25.81 o 
  -5   6 -10      671.14      554.86     23.16 o 
  -5   6 -10      699.28      643.22     39.08 o 
  -5   6 -11       17.52       -2.27     27.55 o 
  -5   6 -11       76.49       43.88     21.25 o 
  -5   6 -12      120.51       88.35     18.22 o 
  -5   6 -12      158.38      121.08     24.58 o 
  -5   6 -13       15.49       17.52     26.37 o 
  -5   6 -13      104.94       84.42     25.52 o 
  -5   6 -14      346.51      400.51     34.94 o 
  -5   6 -14      610.89      546.06     34.64 o 
  -5   6 -15      273.05      330.57     31.89 o 
  -5   6 -15      406.28      341.97     27.74 o 
  -5   6 -16      162.20      212.28     25.02 o 
  -5   6 -16      287.14      259.50     22.97 o 
  -5   6 -17      228.41      220.32     22.62 o 
  -5   6 -17      269.63      188.83     17.09 o 
  -5   6 -18        9.91       62.51     15.67 o 
  -5   5  14      253.65      289.65     13.88 o 
  -5   5  13       72.23       86.80     13.14 o 
  -5   5  12       15.41        4.43     13.40 o 
  -5   5  11       49.60       34.42     16.26 o 
  -5   5  10       34.59       31.02      8.68 o 
  -5   5   9      250.37      228.06     11.68 o 
  -5   5   8      102.56      117.25      9.61 o 
  -5   5   7        1.26        5.80      9.51 o 
   5  -5  -6     1408.16     1332.62     19.41 o 
  -5   5   5        0.44        8.57      8.40 o 
   5  -5  -4      174.51      177.81     20.95 o 
   5  -5  -3        9.23      -12.46     14.73 o 
   5  -5  -2       18.61       -2.58     14.58 o 
   5  -5  -1       98.40       80.88     16.03 o 
   5  -5   0        3.74       14.96     13.59 o 
   5  -5   1      459.16      408.94     24.41 o 
   5  -5   2     1546.34     1231.13     28.06 o 
  -5   5  -3      419.72      442.48     27.34 o 
  -5   5  -4     1325.11     1226.90     38.31 o 
  -5   5  -5        2.49       -8.80     13.18 o 
  -5   5  -6      893.98      816.87     30.98 o 
  -5   5  -7        8.12       -7.91     10.02 o 
  -5   5  -8       31.24       15.99      9.95 o 
  -5   5  -9     1629.60     1490.01     41.53 o 
  -5   5 -10       20.48       51.29     14.77 o 
  -5   5 -10     1484.07     1398.81     45.45 o 
  -5   5 -11        2.09       56.85     17.74 o 
  -5   5 -11     1599.64     1463.85     49.32 o 
  -5   5 -12       55.39       94.80     27.95 o 
  -5   5 -12      181.56      173.41     27.74 o 
  -5   5 -13      844.04      771.23     44.27 o 
  -5   5 -13      851.67      841.24     40.08 o 
  -5   5 -14      290.86      339.08     33.61 o 
  -5   5 -14      608.03      604.02     36.83 o 
  -5   5 -15      882.84      889.02     43.31 o 
  -5   5 -15     1264.92     1118.44     41.40 o 
  -5   5 -16        4.64        7.19     23.23 o 
  -5   5 -16        5.62       -3.46     19.21 o 
  -5   5 -17      565.61      522.06     31.22 o 
  -5   5 -17      568.77      400.48     23.31 o 
  -5   5 -18       15.79       16.55      8.95 o 
  -5   5 -19        0.36      -11.21     11.21 o 
  -5   4  15        0.64       -5.08      6.61 o 
  -5   4  14      194.49      208.31     15.32 o 
  -5   4  13       60.45       52.00     13.94 o 
   5  -4 -12      133.40      110.48     10.50 o 
  -5   4  11      127.63      122.08     11.98 o 
   5  -4 -10      313.50      290.57     14.80 o 
  -5   4   9       43.42       33.58     11.60 o 
   5  -4  -8      167.85      154.67     11.59 o 
   5  -4  -7       73.57       34.62      9.27 o 
  -5   4   6       83.38       58.72     11.33 o 
   5  -4  -5      129.42      127.34     18.35 o 
   5  -4  -4      290.35      249.20     21.09 o 
   5  -4  -3      941.87      779.75     31.13 o 
   5  -4  -2        0.14       -6.60     12.49 o 
   5  -4  -1      141.38      108.49     15.80 o 
   5  -4   0      239.47      302.76     20.50 o 
   5  -4   1     2091.05     1725.01     40.51 o 
   5  -4   2      562.31      565.79     19.05 o 
  -5   4  -3     1618.89     1762.24     42.72 o 
  -5   4  -4     1212.42     1089.26     21.77 o 
  -5   4  -5       71.90       66.97     10.08 o 
  -5   4  -6     1677.03     1482.06     25.63 o 
  -5   4  -7     4451.97     4380.26     43.46 o 
  -5   4  -8       76.00       90.91     11.51 o 
  -5   4  -9     2027.56     1812.67     30.87 o 
  -5   4 -10     1267.37     1196.67     26.60 o 
  -5   4 -11       19.30        5.37     12.45 o 
  -5   4 -11       29.08      -16.56     28.44 o 
  -5   4 -12       36.65       42.60     14.18 o 
  -5   4 -13        1.37      245.80     34.48 o 
  -5   4 -13     1890.06     2010.89     55.51 o 
  -5   4 -14        2.63       41.63     26.30 o 
  -5   4 -14      693.59      642.32     37.83 o 
  -5   4 -15       24.56       16.38     25.45 o 
  -5   4 -15       40.75       11.47     23.99 o 
  -5   4 -16      158.37      115.29     15.66 o 
  -5   4 -17      426.53      376.39     17.15 o 
  -5   4 -18      485.42      352.18     13.32 o 
  -5   4 -19       64.00       46.82     14.21 o 
  -5   3  15        6.93       -5.34      8.50 o 
  -5   3  14      102.21      102.61      8.32 o 
  -5   3  13       68.51       65.43      9.21 o 
  -5   3  12      247.78      227.34     13.33 o 
  -5   3  11      269.71      258.39     17.76 o 
  -5   3  10       85.34       76.44     12.69 o 
   5  -3  -9      158.60      130.01     13.44 o 
  -5   3   8       91.65       72.28     10.68 o 
  -5   3   7      262.18      216.69     13.80 o 
   5  -3  -6      364.45      301.05     22.72 o 
   5  -3  -5      734.59      621.38     28.98 o 
   5  -3  -4      400.41      404.33     23.67 o 
   5  -3  -3       31.59       22.77     13.21 o 
   5  -3  -2        4.19       27.30     12.32 o 
   5  -3  -1      998.61      961.28     30.01 o 
   5  -3   0      956.99      822.89     27.77 o 
   5  -3   1      478.56      492.58     22.55 o 
  -5   3  -2       15.91       16.88     14.31 o 
  -5   3  -3     1630.88     1640.37     24.70 o 
  -5   3  -4     2437.38     2316.11     28.73 o 
  -5   3  -5     4767.87     4878.21     41.02 o 
  -5   3  -6     1817.91     1759.78     26.19 o 
  -5   3  -7     2542.11     2308.82     30.78 o 
  -5   3  -8     1322.33     1341.12     24.95 o 
  -5   3  -9     1465.39     1302.31     25.55 o 
  -5   3 -10      792.05      708.84     20.81 o 
  -5   3 -11     2408.29     2069.99     33.93 o 
  -5   3 -11     2721.25     2719.46     61.89 o 
  -5   3 -12     2154.56     2088.34     32.58 o 
  -5   3 -13      944.53     1094.71     50.48 o 
  -5   3 -13     1115.07     1078.23     46.13 o 
  -5   3 -14       48.82        2.97     16.22 o 
  -5   3 -15      118.26      123.67     17.19 o 
  -5   3 -16        8.84       11.53     13.63 o 
  -5   3 -17       18.87       26.33     12.00 o 
  -5   3 -18        8.06       -3.18      9.42 o 
  -5   3 -19       23.72       13.18     14.85 o 
  -5   2  15        0.71        0.19      5.92 o 
  -5   2  14      114.67       94.88      9.27 o 
  -5   2  13       15.78       21.88      9.14 o 
   5  -2 -12       25.94       32.42     12.85 o 
  -5   2  11        0.49        1.42     11.06 o 
   5  -2 -10      217.39      179.55     14.53 o 
   5  -2  -9      364.26      354.30     14.61 o 
  -5   2   8      199.53      136.18     11.05 o 
   5  -2  -7       10.84      -14.87     14.87 o 
   5  -2  -6       76.74       68.37     15.33 o 
   5  -2  -5      159.70      143.60     16.95 o 
   5  -2  -4      349.15      319.35     21.08 o 
   5  -2  -3       60.38       39.29     13.91 o 
   5  -2  -2     1592.02     1419.94     34.51 o 
   5  -2  -1     1527.05     1299.95     32.27 o 
   5  -2   0      541.85      560.34     22.40 o 
   5  -2   1      407.78      418.88     19.46 o 
  -5   2  -2     3561.66     3256.40     32.75 o 
  -5   2  -3      266.95      312.40     12.47 o 
  -5   2  -4      744.53      677.31     16.02 o 
  -5   2  -5       38.13       34.09      8.49 o 
  -5   2  -6       10.84       16.93      7.70 o 
  -5   2  -7     2457.68     2133.08     27.99 o 
  -5   2  -8     2644.65     2411.45     30.90 o 
  -5   2  -9       21.97       26.41      9.14 o 
  -5   2 -10       79.65       85.19     11.01 o 
  -5   2 -11      196.29      227.56     24.11 o 
  -5   2 -12      274.32      228.58     15.32 o 
  -5   2 -13      533.41      515.56     19.52 o 
  -5   2 -14     1983.42     1968.01     41.26 o 
  -5   2 -15      669.93      615.47     25.83 o 
  -5   2 -16      400.52      378.19     20.39 o 
  -5   2 -17        9.59       -1.78     12.06 o 
  -5   2 -18       47.96       16.64     10.53 o 
  -5   2 -19      147.85       92.68     16.82 o 
  -5   1  16        0.00       -5.71      5.71 o 
  -5   1  15       68.86       71.14      7.62 o 
  -5   1  14       92.26      106.87      9.82 o 
  -5   1  13      563.81      558.57     21.34 o 
  -5   1  12        3.02       -8.61     11.32 o 
  -5   1  11       29.62       26.49     11.59 o 
  -5   1  10       13.54        4.19     13.32 o 
   5  -1  -9       48.30       29.31      9.78 o 
  -5   1   8        0.87       -4.28     11.14 o 
   5  -1  -7       93.10       77.90     15.90 o 
   5  -1  -6      232.57      236.38     20.04 o 
   5  -1  -5     3202.12     3095.39     53.40 o 
   5  -1  -4      387.25      296.07     19.56 o 
   5  -1  -3      266.23      243.47     17.33 o 
   5  -1  -2      465.49      478.87     21.37 o 
   5  -1  -1     1808.67     1528.87     32.28 o 
   5  -1   0       35.63       36.00     11.36 o 
   5  -1   1     1767.66     1661.36     31.66 o 
  -5   1  -2     1146.02      943.40     18.17 o 
  -5   1  -3       63.93       47.32      8.07 o 
  -5   1  -4     3199.80     3270.20     29.12 o 
  -5   1  -5      280.37      294.65     11.32 o 
  -5   1  -6        9.33        0.71      6.92 o 
  -5   1  -7     1524.95     1550.26     22.63 o 
  -5   1  -8      625.06      570.34     16.00 o 
  -5   1  -9       59.97       27.51      8.43 o 
  -5   1 -10      403.54      324.25     14.33 o 
  -5   1 -11      997.02      923.90     35.58 o 
  -5   1 -12      547.23      474.95     18.17 o 
  -5   1 -13      414.13      344.88     17.92 o 
  -5   1 -14        0.24       -8.80     15.84 o 
  -5   1 -15      156.94       98.61     18.23 o 
  -5   1 -16        4.56       -8.35     14.26 o 
  -5   1 -17       77.68       47.60     13.25 o 
  -5   1 -18      190.68      157.25     12.72 o 
  -5   1 -19      380.68      198.68      9.81 o 
  -5   0  16       68.55       59.99      6.08 o 
  -5   0  15       22.23       17.32      7.38 o 
  -5   0  14        0.04        4.95      8.43 o 
  -5   0  13       91.52       87.76     14.03 o 
   5   0 -12       17.34        6.79     12.72 o 
  -5   0  11        0.64       -1.45     11.04 o 
  -5   0  10      464.26      409.76     14.63 o 
  -5   0   9      169.09      157.05     11.24 o 
   5   0  -8      318.49      318.99     23.42 o 
   5   0  -7       54.79       95.08     15.91 o 
   5   0  -6      323.79      342.43     21.06 o 
   5   0  -5       28.80       20.13     12.97 o 
   5   0  -4     1290.31     1506.96     35.02 o 
   5   0  -3     1130.98     1235.87     30.79 o 
   5   0  -2     4223.79     4121.82     50.58 o 
   5   0  -1      123.63       73.88     12.45 o 
   5   0   0     1015.80     1004.85     17.10 o 
   5   0   1      495.39      485.82     12.47 o 
  -5   0  -2      358.30      336.88     11.53 o 
  -5   0  -3     1163.57     1085.58     13.60 o 
  -5   0  -4     1237.76     1192.27     13.50 o 
  -5   0  -5      559.00      556.63      9.72 o 
  -5   0  -6       12.71       10.92      6.32 o 
  -5   0  -7      125.66      131.96      8.69 o 
  -5   0  -8        0.27       -3.30      6.56 o 
  -5   0  -9       71.15       42.94      8.31 o 
  -5   0 -10       32.86       33.72     16.72 o 
  -5   0 -11      275.30      219.52     22.84 o 
  -5   0 -12        1.02      -12.10     12.10 o 
  -5   0 -13      476.77      405.99     18.47 o 
  -5   0 -14      261.29      226.23     19.96 o 
  -5   0 -15     1219.45     1190.01     32.29 o 
  -5   0 -16      970.56      833.31     26.77 o 
  -5   0 -17      169.05       90.62     14.54 o 
  -5   0 -18       59.95       44.83     10.88 o 
  -5   0 -19       94.72       24.24      8.37 o 
   5   1 -17       42.06       27.74      7.93 o 
  -5  -1  16       13.80        4.87      5.89 o 
  -5  -1  15       13.92       15.77      7.48 o 
   5   1 -14       11.21       -0.37     11.74 o 
  -5  -1  13       81.51       94.97     14.30 o 
  -5  -1  12        3.52        8.49     13.37 o 
   5   1 -11       96.87       98.77     21.40 o 
  -5  -1  10      223.12      204.83     14.11 o 
   5   1  -9        3.01       -0.63     11.64 o 
   5   1  -8       27.83        8.57     13.75 o 
   5   1  -7        0.17        9.93     12.56 o 
   5   1  -6      158.36      132.26     16.13 o 
   5   1  -5       33.62       26.97     12.67 o 
   5   1  -4      306.21      368.10     19.14 o 
   5   1  -3      128.56      103.40     13.57 o 
   5   1  -2       21.42       17.10      7.51 o 
  -5  -1   1       28.45       27.07      7.63 o 
   5   1   0       40.92       14.37      6.86 o 
  -5  -1  -1      678.26      690.17     11.51 o 
   5   1   2      624.87      637.83     10.73 o 
  -5  -1  -3     2325.11     2045.85     16.99 o 
  -5  -1  -4      943.78      914.89     11.23 o 
  -5  -1  -5     1059.39      854.69     10.74 o 
  -5  -1  -6      160.14      148.58      6.05 o 
  -5  -1  -7        9.03        0.99      5.74 o 
  -5  -1  -8      958.09      783.44     15.35 o 
  -5  -1  -9      184.87      150.55     18.15 o 
  -5  -1 -10        1.19      -15.41     15.41 o 
  -5  -1 -11       35.58       17.23     18.03 o 
  -5  -1 -12       32.05       26.01     13.86 o 
  -5  -1 -13       90.77       79.58     11.16 o 
  -5  -1 -14      592.96      551.20     25.46 o 
  -5  -1 -15        0.74        0.82     14.91 o 
  -5  -1 -16       26.20       32.18     15.03 o 
  -5  -1 -17       36.89       24.54     12.07 o 
  -5  -1 -18     1286.77      968.01     21.14 o 
  -5  -1 -19      521.00      317.49     13.95 o 
   5   2 -17       67.51       57.92      9.60 o 
  -5  -2  16       10.95        9.08      6.49 o 
  -5  -2  15      131.31      132.80      9.66 o 
  -5  -2  14       11.96       12.33     11.50 o 
  -5  -2  13       52.24       56.96     13.21 o 
   5   2 -12        1.58      -19.63     19.63 o 
   5   2 -11       36.97       56.92     18.79 o 
   5   2 -10      123.18      132.39     12.05 o 
   5   2  -9       53.68       54.18     15.85 o 
   5   2  -8      329.72      360.62     23.31 o 
   5   2  -7       41.39       20.59     13.46 o 
   5   2  -6     1083.00      995.59     30.52 o 
   5   2  -5       50.68       58.36     12.83 o 
  -5  -2   4     1236.67     1163.95     19.80 o 
   5   2  -3      185.86      176.01      9.98 o 
   5   2  -2      566.07      502.29     12.98 o 
   5   2  -1      482.80      579.29     13.27 o 
   5   2   0        2.76       -1.09      6.45 o 
   5   2   1     4534.29     4131.20     23.72 o 
   5   2   2      516.58      587.42      9.94 o 
  -5  -2  -3     1045.03      993.65     16.28 o 
  -5  -2  -4       35.95       29.97      4.42 o 
  -5  -2  -5     1467.25     1151.53     10.72 o 
  -5  -2  -6      585.33      602.33      8.76 o 
  -5  -2  -7      153.44      121.61      8.09 o 
  -5  -2  -8      579.42      361.19     21.01 o 
  -5  -2  -9        7.72      -14.08     14.45 o 
  -5  -2 -10      258.32      159.43     20.05 o 
  -5  -2 -11      319.22      190.18     23.00 o 
  -5  -2 -12       39.66        5.11     13.20 o 
  -5  -2 -13      125.01      133.61     14.75 o 
  -5  -2 -14        0.23       -5.61     15.80 o 
  -5  -2 -15        8.96        9.96     14.73 o 
  -5  -2 -16      125.57       91.69     16.46 o 
  -5  -2 -17       22.67       -3.39     12.09 o 
  -5  -2 -18      140.15       91.33     14.15 o 
  -5  -2 -19        0.15       -1.04      9.41 o 
  -5  -3  17       20.76       24.18      5.81 o 
   5   3 -16       18.15       23.53      9.02 o 
  -5  -3  15       14.08       22.55      8.13 o 
  -5  -3  14       82.64       94.19     13.61 o 
   5   3 -13        9.02        1.94     16.12 o 
   5   3 -12        0.01       -5.26     13.14 o 
   5   3 -11       56.27       35.63     13.78 o 
   5   3 -10        0.36        2.86      9.70 o 
   5   3  -9       19.84       -9.22     15.22 o 
   5   3  -8       10.78        9.82     13.55 o 
   5   3  -7       22.17       32.71     14.05 o 
   5   3  -6      171.56      173.79     16.81 o 
   5   3  -5     2080.96     2027.76     25.75 o 
   5   3  -4      220.33      274.53     11.34 o 
   5   3  -3      314.28      325.79     11.57 o 
   5   3  -2      483.75      447.13     12.43 o 
   5   3  -1     1111.27     1109.00     16.74 o 
  -5  -3   0       14.44       36.12      6.64 o 
   5   3   1      300.66      248.94      7.30 o 
  -5  -3  -2     1541.03     1516.39     13.33 o 
   5   3   3     1077.50      983.75     10.56 o 
  -5  -3  -4     2656.72     2756.87     25.87 o 
  -5  -3  -5     1769.80     1582.86     20.46 o 
  -5  -3  -6     3833.86     3726.38     30.79 o 
  -5  -3  -7      101.34       94.87      8.57 o 
  -5  -3  -8      981.79      696.26     26.30 o 
  -5  -3  -9      195.39      124.13     17.17 o 
  -5  -3 -10       63.13       25.55     15.90 o 
  -5  -3 -11        4.16      -16.33     17.19 o 
  -5  -3 -12      174.55      139.96     14.94 o 
  -5  -3 -13      218.63      237.57     15.56 o 
  -5  -3 -14       80.83        9.06     15.86 o 
  -5  -3 -15      172.20      146.02     17.26 o 
  -5  -3 -16        3.59        5.60     15.66 o 
  -5  -3 -17        0.09      -13.91     13.91 o 
  -5  -3 -18        3.54        1.73     11.07 o 
  -5  -3 -19       47.16       13.44      9.29 o 
  -5  -4  17        1.99       -1.00      5.59 o 
   5   4 -16      139.23      142.40     10.81 o 
  -5  -4  15       29.58       45.09     11.12 o 
   5   4 -14      174.00      196.64     21.24 o 
   5   4 -13       52.68       45.27     13.70 o 
  -5  -4  12        0.05      -11.13     13.10 o 
  -5  -4  11       43.86       41.17     13.96 o 
   5   4 -10      450.29      530.63     17.29 o 
   5   4  -9      105.38       94.30     17.16 o 
   5   4  -8       41.54       31.80     14.39 o 
   5   4  -7       48.92       72.67     13.75 o 
   5   4  -6      102.31       83.75      9.17 o 
   5   4  -5       17.36        1.11      7.46 o 
   5   4  -4      187.64      182.13      9.97 o 
  -5  -4   3      500.79      560.50     13.94 o 
  -5  -4   2     1220.58     1304.65     18.58 o 
   5   4  -1      692.82      713.31     13.54 o 
  -5  -4   0        6.22       20.40      5.91 o 
   5   4   1      560.10      590.34     10.19 o 
   5   4   2      334.24      388.52      6.39 o 
  -5  -4  -3      489.80      514.48     12.91 o 
  -5  -4  -4      101.58       95.89      8.55 o 
  -5  -4  -5      655.31      646.95     14.56 o 
  -5  -4  -6      465.49      414.80     12.60 o 
  -5  -4  -7     2161.07     2202.42     25.84 o 
  -5  -4  -8     1722.14     1482.89     35.22 o 
  -5  -4  -9      575.26      393.67     23.13 o 
  -5  -4 -10     1214.11      910.34     32.75 o 
  -5  -4 -11       50.28       -2.57     18.16 o 
  -5  -4 -12       31.20        4.78     13.17 o 
  -5  -4 -13      577.81      523.66     22.44 o 
  -5  -4 -14       23.12       25.38     13.27 o 
  -5  -4 -15       10.87       -1.30     13.39 o 
  -5  -4 -16       51.32       47.17     17.04 o 
  -5  -4 -17      110.59       83.75     15.78 o 
  -5  -4 -18        1.79       -3.43     10.75 o 
   5   4  19        1.92       -3.15      9.17 o 
  -5  -5  17       17.62       29.04      6.07 o 
  -5  -5  16       13.73       13.59      8.72 o 
   5   5 -15       18.86       23.46     14.41 o 
   5   5 -14       75.72       88.38     18.49 o 
  -5  -5  13       73.26       81.87     14.83 o 
   5   5 -12        2.71       -7.42     13.34 o 
   5   5 -11      382.69      360.47     19.51 o 
   5   5 -10      285.73      335.90     14.70 o 
   5   5  -9       27.10       41.21     14.66 o 
   5   5  -8        3.66       17.97     13.15 o 
   5   5  -7      724.85      898.32     30.41 o 
   5   5  -6      647.31      664.94     25.48 o 
   5   5  -5     1606.30     1631.51     23.21 o 
   5   5  -4     1313.08     1558.75     22.34 o 
   5   5  -3      413.50      456.98     13.26 o 
   5   5  -2      130.75      196.78      9.53 o 
   5   5  -1      356.68      404.23     10.97 o 
   5   5   0      287.79      291.17      6.61 o 
   5   5   1     1815.94     1651.87     10.69 o 
  -5  -5  -2      191.73      184.39      9.56 o 
  -5  -5  -3      554.57      574.62     13.61 o 
  -5  -5  -4       80.79       73.05      8.32 o 
  -5  -5  -5      486.27      492.65     13.79 o 
  -5  -5  -6     1022.75     1004.00     18.54 o 
  -5  -5  -7      140.43      147.17     10.26 o 
  -5  -5  -8      255.53      251.93     11.97 o 
  -5  -5  -9      373.79      309.71     20.83 o 
  -5  -5 -10      252.55      186.54     19.97 o 
  -5  -5 -11      199.44      145.41     20.36 o 
  -5  -5 -12      347.91      296.08     15.05 o 
  -5  -5 -13      419.48      397.62     19.66 o 
  -5  -5 -14        3.50        5.62     13.48 o 
  -5  -5 -15      309.36      293.65     25.69 o 
  -5  -5 -16      164.12      129.51     20.38 o 
  -5  -5 -17        0.31       -4.41     13.04 o 
  -5  -5 -18        1.07      -10.05     10.05 o 
   5   5  19        0.04        6.10      8.07 o 
  -5  -6  17       49.69       30.76      6.01 o 
  -5  -6  16      100.13       98.01      9.78 o 
   5   6 -15       34.28       33.43     13.61 o 
  -5  -6  14      216.08      208.34     15.35 o 
   5   6 -13       24.72       22.55     12.81 o 
  -5  -6  12       42.58       42.71     13.98 o 
   5   6 -11       51.65       49.19     13.77 o 
   5   6 -10        4.99        2.62      8.92 o 
  -5  -6   9      109.57       99.48      9.47 o 
   5   6  -8       59.95       49.62     14.49 o 
   5   6  -7      114.71      141.94     17.22 o 
   5   6  -6       85.47       70.24     13.21 o 
   5   6  -5       45.40       38.94      8.50 o 
  -5  -6   4      402.42      427.56     13.61 o 
   5   6  -3      133.20      144.45      9.45 o 
   5   6  -2     3272.32     3574.17     24.15 o 
   5   6  -1     1873.99     2216.71     17.56 o 
  -5  -6   0     1680.06     1694.66     18.55 o 
   5   6   1       21.04       15.14      4.85 o 
  -5  -6  -2       70.47       70.24      7.68 o 
  -5  -6  -3      527.42      488.00     12.58 o 
  -5  -6  -4      255.39      238.73     10.69 o 
  -5  -6  -5      529.01      609.14     15.06 o 
  -5  -6  -6     3352.66     3382.11     33.09 o 
  -5  -6  -7       25.94       18.81      8.51 o 
  -5  -6  -8      890.17      843.93     19.50 o 
  -5  -6  -9      135.09      109.79     15.86 o 
  -5  -6 -10       73.28       35.49     17.18 o 
  -5  -6 -11     1101.22      941.97     20.89 o 
  -5  -6 -12      210.98      174.93     16.40 o 
  -5  -6 -13       39.81       30.83     17.57 o 
  -5  -6 -14       24.29       24.60     18.23 o 
  -5  -6 -15       18.90       17.34     17.26 o 
  -5  -6 -16      205.40      208.35     20.69 o 
  -5  -6 -17       61.65       69.36     14.60 o 
   5   6  18      177.40      184.28      9.98 o 
   5   6  19       29.85       23.87      7.27 o 
  -5  -7  17       85.85       69.55      6.18 o 
  -5  -7  16       92.19      100.74      8.00 o 
   5   7 -15       90.93       85.17     11.35 o 
  -5  -7  14       78.15       80.16     12.70 o 
   5   7 -13       12.73       28.20     12.73 o 
   5   7 -12      236.05      238.24     17.96 o 
   5   7 -11      423.89      445.86     17.10 o 
  -5  -7  10       33.61       34.54      8.73 o 
   5   7  -9       76.66       84.88      9.76 o 
   5   7  -8       59.60       85.52     17.44 o 
   5   7  -7      206.36      157.34     18.79 o 
   5   7  -6       70.99       77.16     15.69 o 
   5   7  -5       10.20       10.66      8.34 o 
   5   7  -4      115.43       93.73      9.34 o 
   5   7  -3        5.87       12.51      7.67 o 
  -5  -7   2      132.78      138.50      9.16 o 
  -5  -7   1      400.83      513.17     13.04 o 
   5   7   0       10.83        9.11      5.99 o 
  -5  -7  -1      353.14      303.27      9.21 o 
  -5  -7  -2      160.76      167.36     15.84 o 
  -5  -7  -3     1377.20     1197.93     17.61 o 
  -5  -7  -4        0.90       -6.98      6.98 o 
  -5  -7  -5      417.21      368.25     12.43 o 
  -5  -7  -6      594.34      602.12     25.66 o 
  -5  -7  -7      126.33      125.65     16.27 o 
  -5  -7  -8      117.17       75.07     14.04 o 
  -5  -7 -10        7.24        2.91     17.63 o 
  -5  -7 -11      242.77      181.33     22.59 o 
  -5  -7 -12      241.01      239.25     24.98 o 
  -5  -7 -13       80.56       74.49     13.84 o 
  -5  -7 -14      728.52      689.44     32.85 o 
  -5  -7 -15      158.02      141.45     20.45 o 
  -5  -7 -16       14.91      -14.55     14.55 o 
  -5  -7 -17       22.50       19.59      8.60 o 
  -5  -7 -18        2.89        6.25      6.01 o 
   5   8 -16       42.20       51.72     10.67 o 
   5   8 -15      386.30      374.03     15.55 o 
  -5  -8  14      663.83      765.45     22.35 o 
  -5  -8  13        7.72       -6.19     12.11 o 
  -5  -8  12       10.55        2.63     10.13 o 
  -5  -8  11       32.35       42.75     10.59 o 
  -5  -8  10      191.09      227.63     13.84 o 
   5   8  -9       68.49       64.93      9.76 o 
   5   8  -8      350.67      427.12     15.77 o 
   5   8  -7      370.37      399.40     24.24 o 
   5   8  -6        1.54       -3.91     13.03 o 
   5   8  -5       81.77       71.17      9.82 o 
   5   8  -4      657.97      724.58     18.13 o 
   5   8  -3      186.63      186.23     11.41 o 
  -5  -8   2     1086.81     1117.45     20.29 o 
  -5  -8   1     1289.02     1436.18     21.60 o 
   5   8   0      636.69      652.11     14.67 o 
  -5  -8  -1       36.34       39.24     13.55 o 
  -5  -8  -2      141.76      135.88     16.11 o 
  -5  -8  -3        0.82        6.40     12.04 o 
  -5  -8  -4      286.86      308.17     20.94 o 
  -5  -8  -5     2343.39     2248.03     47.99 o 
  -5  -8  -6     2240.54     1963.21     45.92 o 
  -5  -8  -7      278.83      173.15     19.97 o 
  -5  -8  -8      298.96      270.65     21.97 o 
  -5  -8  -9       26.95       29.71     16.97 o 
  -5  -8 -10      174.13      157.62     22.53 o 
  -5  -8 -11      128.25       98.86     21.76 o 
  -5  -8 -12       22.09       10.99     18.86 o 
  -5  -8 -13        4.59       -2.16     17.54 o 
  -5  -8 -14      133.25      103.95     13.76 o 
  -5  -8 -15       42.23       43.26     11.56 o 
  -5  -8 -16       59.14       61.12     10.41 o 
  -5  -8 -17       43.74       55.18      8.19 o 
   5   8  18       73.30       63.39      8.21 o 
   5   9 -16       74.99       88.45     10.48 o 
   5   9 -15        1.47       19.07      8.74 o 
  -5  -9  14      161.30      182.85     13.47 o 
  -5  -9  13       37.09       23.95     11.82 o 
   5   9 -12       18.13       20.90      9.93 o 
  -5  -9  11      774.22      886.76     21.51 o 
  -5  -9  10     2116.27     2442.59     33.06 o 
  -5  -9   9       94.19       82.52     10.30 o 
   5   9  -8       10.96       -1.90      8.57 o 
   5   9  -7        3.24       -9.62     14.59 o 
   5   9  -6      576.30      671.69     28.71 o 
   5   9  -5      108.11      136.90     16.10 o 
  -5  -9   4      134.74      137.41     11.74 o 
   5   9  -3       61.04       43.75      9.66 o 
  -5  -9   2      264.43      284.21     12.51 o 
  -5  -9   1      243.99      212.84     11.42 o 
   5   9   0      735.24      703.32     16.46 o 
  -5  -9  -1      874.41      906.70     32.76 o 
  -5  -9  -2     1163.58     1183.12     37.02 o 
  -5  -9  -3     1700.52     1628.83     43.18 o 
  -5  -9  -4       72.81       45.26     16.57 o 
  -5  -9  -5       66.17       61.27     16.45 o 
  -5  -9  -6        4.44       14.87     14.29 o 
  -5  -9  -7       29.97       31.65     16.68 o 
  -5  -9  -8      765.31      777.56     23.85 o 
  -5  -9  -9      791.31      875.70     36.54 o 
  -5  -9 -10     1823.80     1914.88     51.40 o 
  -5  -9 -11     1007.54     1110.94     41.78 o 
   5   9  12        5.50      -12.69     12.69 o 
  -5  -9 -13       47.47       48.62     13.27 o 
  -5  -9 -14      148.83      173.26     11.63 o 
  -5  -9 -15      129.76      145.06     12.65 o 
   5   9  16       65.45       69.49      9.39 o 
   5   9  17        0.76        0.16      8.48 o 
  -5 -10  15      425.81      496.01     14.49 o 
  -5 -10  14        3.54        3.43      9.14 o 
  -5 -10  13        1.10        8.20     10.67 o 
   5  10 -12      428.12      509.93     16.73 o 
  -5 -10  11      355.39      396.86     15.96 o 
   5  10 -10        8.54        7.39     10.43 o 
  -5 -10   9      141.37      164.96     12.83 o 
  -5 -10   8     1790.04     1929.24     24.95 o 
  -5 -10   7     1639.94     1868.14     23.82 o 
   5  10  -6       28.92       45.11     16.81 o 
   5  10  -5      395.04      423.11     23.69 o 
   5  10  -4       67.51       79.10     10.28 o 
   5  10  -3      306.50      382.10     15.20 o 
   5  10  -2       38.26       21.65      9.22 o 
   5  10  -1       30.06       28.44      8.68 o 
  -5 -10   0      149.55      129.45     18.81 o 
  -5 -10  -1       21.42        5.75     15.22 o 
  -5 -10  -2       84.63       67.05     17.11 o 
  -5 -10  -3      147.20      156.04     19.96 o 
  -5 -10  -4        9.43        8.70     16.42 o 
  -5 -10  -5      574.24      418.58     28.72 o 
  -5 -10  -6      249.38      184.38     21.36 o 
  -5 -10  -7       32.82        9.48     12.38 o 
   5  10   8      177.65      208.03     13.56 o 
  -5 -10  -9       40.79       30.75     13.10 o 
  -5 -10 -10       51.86       40.11     14.31 o 
  -5 -10 -11        4.45      -10.72     12.17 o 
   5  10  12      532.56      551.41     22.34 o 
   5  10  13      427.47      467.78     19.88 o 
  -5 -10 -14      314.51      362.06     13.30 o 
  -5 -10 -15      188.45      204.43      9.72 o 
   5  10  16       12.07       10.12     10.07 o 
  -5 -11  15      731.91      798.57     15.09 o 
  -5 -11  14       46.18       53.60      9.34 o 
  -5 -11  13      139.99      161.22     12.75 o 
  -5 -11  12      149.28      185.45     11.93 o 
   5  11 -11      296.25      351.02     14.91 o 
  -5 -11  10      100.23       86.94     11.36 o 
   5  11  -9       42.43       44.69     10.72 o 
  -5 -11   8       66.08       73.32     11.23 o 
   5  11  -7       31.53       27.77      9.09 o 
   5  11  -6        0.44        2.11     10.79 o 
   5  11  -5     1376.23     1536.61     29.78 o 
   5  11  -4      410.64      373.52     16.71 o 
   5  11  -3      316.59      300.58     15.34 o 
  -5 -11   2       70.62      100.73     18.87 o 
  -5 -11   1      118.48      110.07     19.75 o 
  -5 -11   0        1.30        1.77     17.36 o 
  -5 -11  -1       11.32        9.13     17.49 o 
  -5 -11  -2       76.98       61.59     18.81 o 
  -5 -11  -3      396.91      295.27     26.45 o 
  -5 -11  -4       24.74       16.55     17.65 o 
  -5 -11  -5       32.36       31.91     12.73 o 
  -5 -11  -6        8.49      -10.84     10.84 o 
  -5 -11  -7      126.67      117.65     12.08 o 
   5  11   8        6.15       13.44     12.62 o 
   5  11   9      162.50      152.69     16.05 o 
  -5 -11 -10      389.82      424.08     19.89 o 
  -5 -11 -11      117.95      135.74     15.14 o 
  -5 -11 -12        8.90        8.78     11.65 o 
  -5 -11 -13        4.31        7.68      8.30 o 
   5  11  14       11.48       14.46      7.40 o 
  -5 -11 -15        2.20        0.54      7.59 o 
   5  11  16        8.90       16.57      6.87 o 
  -5 -12  15       64.11       58.22     10.40 o 
   5  12 -14       34.19       32.48      7.25 o 
  -5 -12  13      144.59      182.33     11.71 o 
  -5 -12  12       18.33       23.00      8.17 o 
   5  12 -11      444.69      486.79     15.71 o 
   5  12 -10      690.04      836.96     19.90 o 
   5  12  -9       60.58       53.01     10.79 o 
  -5 -12   8       11.41        0.75     10.11 o 
  -5 -12   7        7.01        7.91     10.15 o 
   5  12  -6      208.15      186.63     13.59 o 
   5  12  -5      124.30      129.84     14.90 o 
   5  12  -4       10.92        3.59     16.57 o 
   5  12  -3      178.95      180.45     14.90 o 
  -5 -12   2      322.28      320.07     17.48 o 
   5  12  -1      266.89      230.06     16.72 o 
  -5 -12   0     1068.88     1137.77     28.44 o 
  -5 -12  -1       39.77       20.36     13.11 o 
   5  12   2        1.15        2.33     12.34 o 
  -5 -12  -3       63.83       91.22     14.87 o 
  -5 -12  -4        1.59       10.20     13.57 o 
  -5 -12  -5       11.08       23.91     11.70 o 
  -5 -12  -6      250.36      196.14     16.35 o 
  -5 -12  -7       95.74      105.29     14.78 o 
   5  12   8      191.79      242.58     17.61 o 
  -5 -12  -9       53.59       44.79     12.94 o 
   5  12  10       55.85       31.75     12.70 o 
  -5 -12 -11       23.63       14.57     11.83 o 
   5  12  12      127.09      126.96     13.21 o 
  -5 -12 -13      241.42      278.50     13.95 o 
  -5 -12 -14      195.83      181.11     10.26 o 
   5  12  15      104.59      106.74      6.81 o 
  -5 -13  14       27.78       13.74     10.60 o 
  -5 -13  13      314.15      365.27     12.42 o 
  -5 -13  12       59.95       60.58      8.04 o 
  -5 -13  11       17.17        6.64      7.90 o 
  -5 -13  10        7.57        2.11      9.01 o 
   5  13  -9       30.67       27.35      9.70 o 
  -5 -13   8       83.47       82.58     11.12 o 
  -5 -13   7       38.65       32.97     10.03 o 
   5  13  -6       64.64       83.87     14.52 o 
   5  13  -5        1.58       13.64     17.88 o 
   5  13  -4      119.97      137.36     21.41 o 
   5  13  -3      243.20      226.92     22.82 o 
  -5 -13   2        6.66      -14.09     14.09 o 
   5  13  -1      605.67      661.26     23.92 o 
   5  13   0      281.38      339.82     19.92 o 
  -5 -13  -1     1408.59     1617.37     34.94 o 
   5  13   2      598.66      564.98     23.54 o 
   5  13   3      353.30      378.02     26.81 o 
   5  13   4        0.76      -11.66     17.99 o 
   5  13   5      148.30      164.67     14.98 o 
   5  13   6       13.91       41.78     18.40 o 
   5  13   7      153.56      128.55     19.83 o 
   5  13   8       27.00       36.76     17.30 o 
   5  13   9        5.53      -15.47     15.47 o 
   5  13  10      136.77      146.63     19.80 o 
   5  13  11      218.17      267.63     21.03 o 
  -5 -13 -12        6.06       -1.22      9.00 o 
  -5 -13 -13       55.22       66.15      7.20 o 
   5  13  14        6.39        1.00      5.37 o 
  -5 -14  13       45.48       53.01     16.65 o 
   5  14 -12       23.79       19.43      6.13 o 
  -5 -14  11      254.81      292.59     10.82 o 
   5  14 -10      432.36      514.50     14.37 o 
  -5 -14   9      527.90      605.83     16.39 o 
   5  14  -8      274.37      340.91     14.29 o 
  -5 -14   7      114.91       96.59     10.96 o 
   5  14  -6      206.90      199.71     16.47 o 
   5  14  -5       42.50       32.28     18.27 o 
   5  14  -4      102.86      150.98     21.33 o 
   5  14  -3      213.48      263.63     24.46 o 
   5  14  -2      224.81      229.11     24.00 o 
   5  14  -1       72.17       87.11     20.29 o 
   5  14   0        0.24       14.47     17.71 o 
   5  14   1      197.95      216.80     22.98 o 
   5  14   2       20.54       17.49     17.35 o 
   5  14   3       35.46       37.72     17.85 o 
   5  14   4       53.54       11.86     17.79 o 
   5  14   5      147.46      152.47     14.64 o 
   5  14   6       19.69       25.49     11.94 o 
   5  14   7       84.13       83.06     13.31 o 
   5  14   8      111.89      106.00     12.97 o 
   5  14   9        0.69        4.09     10.15 o 
   5  14  10       74.67       83.67     10.85 o 
   5  14  11       59.80       51.13      8.10 o 
  -5 -14 -12       34.44       37.70      6.53 o 
  -5 -14 -13       25.10       15.16      5.30 o 
  -5 -15  12      112.94      123.99      8.66 o 
  -5 -15  11      143.55      158.04      7.59 o 
  -5 -15  10       17.28        3.25      6.42 o 
   5  15  -9      168.29      169.96      9.99 o 
  -5 -15   8       69.68       76.80      9.37 o 
  -5 -15   7      625.89      667.72     17.05 o 
   5  15  -6      838.37      963.98     20.25 o 
   5  15  -5      647.06      751.80     24.23 o 
   5  15  -4      168.43      169.73     21.30 o 
   5  15  -3      877.06     1018.87     38.46 o 
   5  15  -2        0.13       -1.43     17.41 o 
   5  15  -1       72.48      105.29     20.61 o 
   5  15   0      168.90      165.45     22.18 o 
   5  15   1      197.15      145.02     21.35 o 
   5  15   2        5.06      -17.81     17.81 o 
   5  15   3        5.80       -7.34     16.67 o 
   5  15   4        0.25       -1.38     15.94 o 
   5  15   5       12.11       -1.54     11.47 o 
   5  15   6       65.89       48.69     11.64 o 
   5  15   7       33.80       22.59     10.35 o 
   5  15   8       11.60       14.30      9.57 o 
   5  15   9        3.55        1.25      8.69 o 
   5  15  10       10.27        4.14      6.67 o 
   5  15  11       63.88       63.09      6.26 o 
   5  16 -11        7.78        5.65      6.06 o 
  -5 -16  10        1.01        2.94      7.14 o 
  -5 -16   9      579.89      625.58     12.29 o 
   5  16  -8       43.43       58.09      7.83 o 
   5  16  -7        0.24       -5.34      7.37 o 
  -5 -16   6        0.49       -1.43      7.65 o 
   5  16  -5      216.53      218.22     11.54 o 
   5  16  -4       27.06        9.65     12.38 o 
   5  16  -3      293.39      331.41     25.36 o 
   5  16  -2      211.56      244.59     23.25 o 
   5  16  -1      526.26      554.94     29.84 o 
   5  16   0      461.10      591.51     30.11 o 
   5  16   1       23.95       26.98     18.22 o 
   5  16   2        0.30      -16.55     16.55 o 
   5  16   3       41.46       47.12     16.70 o 
   5  16   4      236.79      254.57     21.89 o 
   5  16   5       41.99       30.80     14.59 o 
   5  16   6      103.53       89.25     10.84 o 
   5  16   7        1.95       -9.12      9.12 o 
   5  16   8        0.47       -4.94      7.03 o 
  -5 -16  -9       49.49       61.52      6.81 o 
   5  16  10        2.12       -5.96      6.01 o 
   5  17 -10      101.47       91.27      8.52 o 
  -5 -17   9       88.83       59.39      7.87 o 
  -5 -17   8       23.23        6.83      7.79 o 
   5  17  -7       33.26       22.19      6.40 o 
   5  17  -6       61.22       61.52      7.42 o 
   5  17  -5       34.83       46.25      9.11 o 
   5  17  -4      152.09      150.17     11.19 o 
   5  17  -3        7.56        8.00     13.30 o 
   5  17  -2      119.57      104.85     17.46 o 
   5  17  -1       78.84       86.02     16.87 o 
   5  17   0        0.21      -14.81     14.81 o 
   5  17   1      129.99      144.98     18.13 o 
   5  17   2       13.04       24.96     13.81 o 
   5  17   3       40.98       70.37     15.05 o 
   5  17   4       16.41       23.33     13.99 o 
  -5 -17  -5        5.57       -0.43      8.84 o 
  -5 -17  -6        9.11        4.47      7.98 o 
   5  17   7        0.24       -5.96      7.50 o 
  -5 -17  -8        0.26        2.03      6.08 o 
   5  18  -8        7.17       -0.29      6.21 o 
   5  18  -7        0.76       -8.20      8.20 o 
   5  18  -6       14.95       30.13     10.38 o 
   5  18  -5        0.58       -0.47      9.80 o 
   5  18  -4       43.34       47.46      7.18 o 
   5  18  -3       15.27       18.14      6.97 o 
   5  18  -2      242.68      308.61     18.90 o 
   5  18  -1      208.82      234.10     17.73 o 
   5  18   0      201.18      258.44     18.46 o 
   5  18   1        5.28       10.58     12.13 o 
   5  18   2        2.65      -11.58     11.58 o 
   5  18   3        0.99        6.16     11.01 o 
   5  18   4      100.46      150.13     14.00 o 
   5  18   5        1.02       -9.65      9.65 o 
   5  18   6       27.69       28.59      8.52 o 
   5  19  -5        4.55        1.66      6.13 o 
   5  19  -4      166.79      190.26     10.89 o 
   5  19  -3        0.42        6.72      7.55 o 
   5  19  -2       13.24        8.38      8.52 o 
   5  19  -1       19.68       23.99      8.60 o 
   5  19   0        7.28       -2.58      8.51 o 
   5  19   1        8.52        4.86      8.02 o 
   5  19   2      147.01      181.11     11.24 o 
   5  19   3      431.91      496.93     14.12 o 
  -6  13   2        1.58        7.00      7.81 o 
  -6  13   1        1.24        2.45      5.73 o 
  -6  13   0      186.19      178.21      9.69 o 
  -6  13  -1      325.37      389.76     12.76 o 
  -6  13  -2      129.92      131.85      9.49 o 
  -6  13  -3       58.95       54.68      8.13 o 
  -6  13  -4      187.32      200.41      9.73 o 
  -6  13  -5      375.31      470.60     14.84 o 
  -6  13  -6       37.88       36.19     12.60 o 
  -6  13  -7      126.07      142.52     13.92 o 
  -6  13  -8      125.28      123.04     12.88 o 
  -6  13  -9       33.40        2.38      6.25 o 
  -6  13 -10      159.32      121.93      9.36 o 
  -6  12   4       44.62       45.59      6.81 o 
  -6  12   3       35.36       30.93      7.67 o 
  -6  12   2       85.27      113.32     10.14 o 
  -6  12   1        0.19       -5.67      8.65 o 
  -6  12   0       95.37       91.63     11.03 o 
  -6  12  -1        7.63       10.82      9.28 o 
  -6  12  -2        1.60        7.93      8.98 o 
  -6  12  -3      110.66      115.28     11.66 o 
  -6  12  -4       26.91       39.85      9.67 o 
  -6  12  -5        9.40        0.51      9.08 o 
  -6  12  -6       44.42       44.51     13.90 o 
  -6  12  -7      287.70      357.04     15.58 o 
  -6  12  -8      675.50      759.62     28.19 o 
  -6  12  -9      284.40      269.51     19.17 o 
   6 -12  10      189.95      183.07     10.83 o 
   6 -12  11       41.53       29.35      7.25 o 
  -6  12 -12        0.63       -2.24      7.28 o 
  -6  11   6      161.71      193.91     13.47 o 
  -6  11   5        3.83        7.25      9.33 o 
  -6  11   4       38.13       30.21     11.57 o 
  -6  11   3        2.82        1.09     12.68 o 
  -6  11   2        0.76      -12.63     12.63 o 
  -6  11   1        2.21        2.14     12.97 o 
  -6  11   0      234.39      237.95     15.57 o 
  -6  11  -1      227.17      253.22     16.30 o 
  -6  11  -2       47.79       46.73     12.17 o 
  -6  11  -3       15.69       21.29     11.33 o 
  -6  11  -4       29.68       42.58     11.65 o 
  -6  11  -5       46.82       27.65     10.68 o 
  -6  11  -6       25.88       17.53     10.85 o 
  -6  11  -7      276.68      233.88     21.27 o 
  -6  11  -8      356.36      334.93     16.62 o 
  -6  11  -9      119.15      132.49     18.60 o 
  -6  11 -10      153.65      159.57     18.69 o 
  -6  11 -11      206.49      190.47     12.28 o 
   6 -11  12      556.71      468.44     13.82 o 
  -6  11 -13      589.04      552.37     18.02 o 
  -6  10   7       10.61       16.75     10.26 o 
  -6  10   6       89.88       99.40     13.03 o 
  -6  10   5      109.60      118.48     15.73 o 
  -6  10   4      127.22      121.97     17.06 o 
  -6  10   3      168.83      152.93     19.13 o 
  -6  10   2        0.94      -12.59     14.91 o 
  -6  10   1        6.09        8.13     15.33 o 
  -6  10   0       14.94       -0.75     15.85 o 
  -6  10  -1       13.07       -4.50     16.23 o 
  -6  10  -2        5.31        6.61     11.73 o 
  -6  10  -3      540.51      544.80     21.98 o 
  -6  10  -4        6.26        4.34     11.99 o 
  -6  10  -5       69.98       62.11     12.85 o 
  -6  10  -6      193.76      210.21     16.08 o 
  -6  10  -7        0.81       14.75     11.44 o 
  -6  10  -8      122.24      103.92     19.00 o 
  -6  10  -9        7.51        0.47     16.92 o 
  -6  10 -10      109.46       95.52     19.81 o 
  -6  10 -11        0.38       11.09     15.40 o 
  -6  10 -12       25.60       36.54      9.72 o 
   6 -10  13       11.90       17.30      8.99 o 
  -6  10 -14      198.11      158.74     13.27 o 
  -6   9   8      210.48      231.20     13.38 o 
  -6   9   7        4.50        5.24     11.13 o 
  -6   9   6       18.89       33.23     13.37 o 
  -6   9   5        7.37       12.69     13.33 o 
  -6   9   4      567.42      596.26     29.24 o 
  -6   9   3       40.54       22.37     16.91 o 
  -6   9   2       80.85       84.12     19.30 o 
  -6   9   1      301.91      302.26     25.79 o 
  -6   9   0       34.60       -9.65     17.16 o 
  -6   9  -1       15.63       -3.87     18.49 o 
  -6   9  -2      269.10      272.54     25.56 o 
  -6   9  -3      140.25      153.05     15.43 o 
  -6   9  -4        0.16        0.04     12.61 o 
  -6   9  -5       21.16        9.13     12.49 o 
  -6   9  -6       34.33       39.78     12.61 o 
  -6   9  -7       30.74       25.87     13.12 o 
  -6   9  -8      632.91      659.73     22.20 o 
  -6   9  -9        0.98       -7.06     12.02 o 
  -6   9 -10      306.46      324.08     26.87 o 
  -6   9 -11       11.16       12.41     16.40 o 
   6  -9  12      323.26      325.51     16.57 o 
  -6   9 -13        5.75        1.14     10.05 o 
  -6   9 -14        1.36       -1.39     11.27 o 
  -6   9 -15      162.91      139.61     12.33 o 
  -6   8  10      298.84      283.93     12.58 o 
  -6   8   9       12.41       19.18      9.53 o 
  -6   8   8       38.89       39.29      8.22 o 
  -6   8   7      196.48      238.04     13.29 o 
  -6   8   6      624.18      665.69     20.33 o 
  -6   8   5      236.91      226.85     14.62 o 
  -6   8   4       13.65       27.32     10.91 o 
  -6   8   3       69.10       74.08     12.26 o 
  -6   8   2       64.74       35.53     19.05 o 
  -6   8   1      846.06      739.37     34.33 o 
  -6   8   0      146.75      136.55     21.53 o 
  -6   8  -1       38.53       48.98     17.79 o 
  -6   8  -2       11.94       16.97     17.00 o 
  -6   8  -3       27.95       11.57     17.43 o 
  -6   8  -4      854.77      852.20     26.55 o 
  -6   8  -5      651.58      608.12     23.68 o 
  -6   8  -6      691.59      676.25     24.47 o 
  -6   8  -7      206.44      188.50     16.22 o 
  -6   8  -8        7.78       12.32     12.93 o 
  -6   8  -9       15.14       12.92     12.62 o 
  -6   8 -10      412.43      384.52     29.77 o 
  -6   8 -11      251.64      251.11     25.48 o 
  -6   8 -12      199.61      175.26     15.30 o 
  -6   8 -13       44.53       23.91     15.55 o 
  -6   8 -14        5.52      -10.80     10.80 o 
  -6   8 -15       21.11       14.99      9.30 o 
  -6   8 -16       78.97       53.49      8.55 o 
  -6   7  11       61.59       80.22     10.25 o 
  -6   7  10      590.53      770.31     24.35 o 
  -6   7   9      101.21      134.39     15.70 o 
  -6   7   8       29.23       25.89      9.87 o 
  -6   7   7        0.30       -2.63      9.93 o 
  -6   7   6      526.79      534.19     20.18 o 
  -6   7   5      876.96      927.59     25.54 o 
  -6   7   4        0.92       -2.25     11.13 o 
  -6   7   3     2304.83     2342.60     37.38 o 
  -6   7   2      108.69       59.77     13.18 o 
  -6   7   1      142.48      137.68     15.53 o 
  -6   7   0      453.26      475.51     20.42 o 
   6  -7   1      605.04      540.52     22.28 o 
   6  -7   2        9.93        3.97     12.51 o 
   6  -7   3       16.68       30.16     12.48 o 
  -6   7  -4      375.92      375.91     15.94 o 
   6  -7   5       18.44       24.22      9.75 o 
  -6   7  -6      731.32      653.27     20.06 o 
  -6   7  -7      215.51      200.70     13.73 o 
  -6   7  -8      847.73      791.55     24.84 o 
  -6   7  -9       14.63        5.70     18.18 o 
  -6   7 -10      145.64      127.30     24.56 o 
  -6   7 -11       33.48       25.25     20.36 o 
  -6   7 -12        7.19      -13.81     13.81 o 
  -6   7 -13       33.14       14.69     13.79 o 
  -6   7 -14       26.60       14.98     12.74 o 
  -6   7 -15        0.04       -0.83     10.84 o 
  -6   7 -16       16.03        7.60      8.96 o 
  -6   7 -17      113.70       67.07      7.66 o 
  -6   6  12       22.92       11.92      8.54 o 
  -6   6  11      265.66      305.19     18.81 o 
  -6   6  10       79.98      104.92     16.73 o 
  -6   6   9       13.00       13.36     13.97 o 
  -6   6   8       40.51        9.39     10.99 o 
  -6   6   7        0.04       -8.44     11.02 o 
  -6   6   6     1405.61     1442.24     26.54 o 
  -6   6   5     2087.89     2065.72     30.79 o 
  -6   6   4     2277.37     2417.79     32.57 o 
  -6   6   3        3.67       13.43      9.85 o 
  -6   6   2        5.45       -3.03      9.89 o 
  -6   6   1       45.66       29.31     12.48 o 
   6  -6   0      106.17       71.54     18.37 o 
   6  -6   1      428.72      395.66     27.02 o 
   6  -6   2      657.95      599.20     32.04 o 
   6  -6   3       30.85        3.42     17.04 o 
   6  -6   4      548.37      457.91     21.84 o 
  -6   6  -5      160.25      114.59     22.77 o 
  -6   6  -6       76.82       94.29     14.21 o 
  -6   6  -7       10.08        8.60     10.91 o 
  -6   6  -8        5.17       -4.98     11.15 o 
  -6   6  -9      252.20      229.60     12.00 o 
  -6   6 -10        3.90      -10.86     18.16 o 
  -6   6 -11      966.48      898.12     28.75 o 
  -6   6 -12      156.83      168.87     18.72 o 
  -6   6 -13       40.46       46.71     15.06 o 
  -6   6 -14      132.24      108.66     15.96 o 
  -6   6 -15        1.99      -11.66     11.66 o 
  -6   6 -16       42.05       31.78     11.00 o 
  -6   6 -17        7.54       11.25      8.38 o 
  -6   6 -18       54.26       18.84     12.24 o 
  -6   5  13      360.43      448.08     16.33 o 
  -6   5  12      179.88      191.95     16.08 o 
  -6   5  11      242.63      255.26     20.11 o 
  -6   5  10       47.77       42.20     16.66 o 
  -6   5   9      424.18      428.27     19.72 o 
  -6   5   8       39.56       23.63     11.38 o 
  -6   5   7       33.26       28.32     11.16 o 
  -6   5   6     1229.71     1125.21     20.83 o 
  -6   5   5      870.30      795.26     16.09 o 
  -6   5   4      897.71      767.58     15.60 o 
  -6   5   3       20.98       -8.44     10.95 o 
   6  -5  -2      488.34      476.64     28.89 o 
   6  -5  -1      853.93      745.59     33.32 o 
   6  -5   0      428.28      367.84     25.56 o 
   6  -5   1      137.77       94.33     18.30 o 
   6  -5   2        0.29        5.72     14.70 o 
   6  -5   3       26.94       14.39     14.95 o 
  -6   5  -4     1096.05      992.73     40.18 o 
  -6   5  -5       66.27       53.05     18.59 o 
  -6   5  -6      196.10      161.77     19.46 o 
  -6   5  -7     1062.85      868.46     34.10 o 
  -6   5  -8       45.68       30.19     11.40 o 
  -6   5  -9       29.09       16.24      9.13 o 
  -6   5 -10      768.06      732.88     20.38 o 
  -6   5 -11      106.99       85.99     16.68 o 
  -6   5 -12       68.22       71.39     16.71 o 
  -6   5 -13       14.62        7.11     14.60 o 
  -6   5 -14       26.92       27.09     14.86 o 
  -6   5 -15      252.83      233.32     17.46 o 
  -6   5 -16      423.11      370.36     18.26 o 
  -6   5 -17       20.16       25.63      9.85 o 
  -6   5 -18        1.87       -7.86      7.86 o 
  -6   4  14       33.15       33.58      7.80 o 
  -6   4  13      202.87      200.34     15.22 o 
  -6   4  12      108.91      141.26     16.62 o 
  -6   4  11        5.38       -6.52      8.69 o 
  -6   4  10       34.16       24.08      9.95 o 
  -6   4   9      869.71      972.55     19.59 o 
  -6   4   8      158.65      145.33     13.76 o 
  -6   4   7       24.84       31.03     11.38 o 
  -6   4   6     1286.51     1296.49     22.60 o 
  -6   4   5     2614.11     2524.35     28.92 o 
   6  -4  -4     1644.69     1552.50     45.92 o 
   6  -4  -3       75.29       50.55     17.22 o 
   6  -4  -2        9.53        2.48     14.66 o 
   6  -4  -1      403.78      352.34     23.76 o 
   6  -4   0       15.52        7.10     13.82 o 
   6  -4   1       71.71       45.99     15.45 o 
   6  -4   2       10.49       12.27     14.06 o 
   6  -4   3      180.61      123.51     13.45 o 
  -6   4  -4      490.90      445.92     26.75 o 
  -6   4  -5      239.40      247.55     14.55 o 
  -6   4  -6       65.25       46.31     10.68 o 
  -6   4  -7     2533.20     2460.56     35.41 o 
  -6   4  -8        2.24        6.88     10.29 o 
  -6   4  -9       34.99       28.58     11.84 o 
  -6   4 -10      838.90      646.30     16.23 o 
  -6   4 -11      132.58      141.64     15.34 o 
  -6   4 -12       48.75       31.42     17.30 o 
  -6   4 -13      408.03      402.64     22.60 o 
  -6   4 -14       12.50        8.61     15.12 o 
  -6   4 -15        8.41        3.51     14.91 o 
  -6   4 -16       84.11       62.95     14.43 o 
  -6   4 -17       12.55      -11.39     11.39 o 
  -6   4 -18       87.63       49.91      9.28 o 
  -6   4 -19        1.66      -12.82     12.82 o 
  -6   3  14       37.93       30.08     10.26 o 
  -6   3  13       57.22       72.22      9.80 o 
  -6   3  12      224.68      218.69     11.68 o 
  -6   3  11      485.33      519.37     16.79 o 
  -6   3  10       89.77      109.80     10.94 o 
  -6   3   9      254.67      201.70     12.31 o 
  -6   3   8      193.37      195.85     12.02 o 
   6  -3  -7      558.97      558.18     16.32 o 
   6  -3  -6        1.02       11.98      8.76 o 
   6  -3  -5      675.36      574.14     29.84 o 
   6  -3  -4     1506.10     1392.99     41.80 o 
   6  -3  -3     1759.06     1779.14     45.90 o 
   6  -3  -2     1493.40     1280.32     38.88 o 
   6  -3  -1      978.30     1005.95     33.73 o 
   6  -3   0     1632.81     1525.19     39.86 o 
   6  -3   1     1760.73     1486.73     38.60 o 
   6  -3   2        9.10        7.55     13.13 o 
  -6   3  -3      386.90      319.44     23.80 o 
  -6   3  -4      657.19      607.50     18.35 o 
  -6   3  -5        0.04        4.59      8.75 o 
  -6   3  -6      120.06      114.32     11.68 o 
  -6   3  -7     4855.31     4463.65     44.48 o 
  -6   3  -8      551.99      427.34     16.80 o 
  -6   3  -9      217.58      172.86     14.08 o 
  -6   3 -10      200.66      117.98     12.86 o 
  -6   3 -11       34.48        5.03     12.64 o 
  -6   3 -12      102.33       89.33     14.72 o 
  -6   3 -13      613.07      531.65     25.82 o 
  -6   3 -14        0.84      -12.86     15.55 o 
  -6   3 -15      414.38      364.63     22.09 o 
  -6   3 -16      596.02      529.43     22.99 o 
  -6   3 -17       13.08      -10.72     11.64 o 
  -6   3 -18        1.16       -9.54      9.54 o 
  -6   3 -19       29.22        5.36     14.65 o 
  -6   2  15       70.00       82.29      9.44 o 
  -6   2  14       20.12       22.34      6.60 o 
  -6   2  13       19.48       26.29      8.03 o 
  -6   2  12       12.76        2.65      9.34 o 
  -6   2  11       78.57       71.22      9.78 o 
  -6   2  10       80.97       73.38     10.26 o 
  -6   2   9      153.89      168.46     14.01 o 
  -6   2   8      131.44       70.91     10.69 o 
   6  -2  -7      395.69      359.91     16.28 o 
   6  -2  -6       26.63       13.03     14.36 o 
   6  -2  -5      485.57      475.86     26.82 o 
   6  -2  -4       21.17       -1.63     14.52 o 
   6  -2  -3      572.83      548.09     27.22 o 
   6  -2  -2      280.60      202.97     18.93 o 
   6  -2  -1     7590.74     6992.16     78.40 o 
   6  -2   0     2018.06     1897.13     40.87 o 
   6  -2   1      280.08      273.58     18.86 o 
   6  -2   2      644.27      576.57     24.15 o 
  -6   2  -3      258.29      219.79     13.27 o 
  -6   2  -4     1451.79     1286.12     23.59 o 
  -6   2  -5     9341.62     8978.29     57.47 o 
  -6   2  -6       81.40       93.65     10.85 o 
  -6   2  -7    12344.21    11399.25     66.26 o 
  -6   2  -8     1101.39     1084.47     22.61 o 
  -6   2  -9       86.17       95.68     11.19 o 
  -6   2 -10        0.88        0.91     17.60 o 
  -6   2 -11      682.96      592.85     20.14 o 
  -6   2 -12      805.98      763.92     22.33 o 
  -6   2 -13        0.38       -5.95     15.82 o 
  -6   2 -14      360.75      316.02     22.57 o 
  -6   2 -15      138.19      116.98     17.29 o 
  -6   2 -16      153.94      142.30     16.99 o 
  -6   2 -17      338.13      294.83     17.86 o 
  -6   2 -18      439.45      381.06     15.70 o 
  -6   2 -19      181.82      112.42      8.48 o 
  -6   1  15      104.61       78.40      6.32 o 
  -6   1  14        7.39        2.43      7.00 o 
  -6   1  13       24.86        1.83      8.30 o 
  -6   1  12      366.03      411.94     13.71 o 
  -6   1  11        8.01        1.47      8.87 o 
   6  -1 -10      395.38      379.49     17.38 o 
  -6   1   9       18.72      -11.79     11.79 o 
  -6   1   8      352.02      344.16     13.95 o 
  -6   1   7       91.55       76.44     13.11 o 
   6  -1  -6      326.79      364.77     24.63 o 
   6  -1  -5        7.58        2.51     14.09 o 
   6  -1  -4     5282.93     4900.32     69.27 o 
   6  -1  -3       76.46       43.62     14.85 o 
   6  -1  -2      513.62      456.74     23.13 o 
   6  -1  -1      112.86      147.91     15.59 o 
   6  -1   0      967.45      775.49     26.03 o 
   6  -1   1       40.68       14.82     11.77 o 
   6  -1   2     2549.86     2568.49     30.04 o 
  -6   1  -3     1977.20     1594.77     24.81 o 
  -6   1  -4       22.05       44.32      9.49 o 
  -6   1  -5     2707.58     2729.48     30.18 o 
  -6   1  -6     4720.47     4828.69     40.00 o 
  -6   1  -7    14804.75    13850.40     68.44 o 
  -6   1  -8      470.07      384.08     14.52 o 
  -6   1  -9      669.24      713.70     31.38 o 
  -6   1 -10       25.45       14.89     16.70 o 
  -6   1 -11      117.66       99.07     21.09 o 
  -6   1 -12      607.36      570.31     16.72 o 
  -6   1 -13      141.19      108.28     15.33 o 
  -6   1 -14       11.83       -9.97     15.69 o 
  -6   1 -15      672.74      628.91     26.54 o 
  -6   1 -16       89.10       43.95     15.31 o 
  -6   1 -17       65.79       47.94     13.72 o 
  -6   1 -18       55.49       26.07     10.90 o 
  -6   1 -19       20.97       19.06      7.63 o 
  -6   0  15        2.68       -3.98      5.78 o 
  -6   0  14       33.28       30.23      7.86 o 
   6   0 -13       34.71       20.38      9.22 o 
  -6   0  12      248.94      220.54     11.84 o 
  -6   0  11       10.09       17.82     11.07 o 
  -6   0  10       30.20       32.26     11.94 o 
  -6   0   9      856.62      839.53     18.87 o 
  -6   0   8      343.08      322.80     14.21 o 
   6   0  -7     2555.26     2654.08     56.23 o 
   6   0  -6       30.11       31.09     14.79 o 
   6   0  -5      427.57      463.04     24.46 o 
   6   0  -4       90.53      109.62     15.96 o 
   6   0  -3     7326.46     7618.04     78.81 o 
   6   0  -2     1253.10     1300.30     33.03 o 
   6   0  -1     6191.15     5869.23     63.44 o 
   6   0   0       30.75       37.58     11.61 o 
   6   0   1     2355.25     2043.11     35.95 o 
   6   0   2      524.97      532.89     11.95 o 
  -6   0  -3     1562.46     1556.44     22.40 o 
  -6   0  -4      106.84      155.37      7.97 o 
  -6   0  -5     2377.85     2343.81     26.16 o 
  -6   0  -6       21.38       17.67      6.97 o 
  -6   0  -7     4340.70     4071.52     34.79 o 
  -6   0  -8     1032.35      812.25     30.52 o 
  -6   0  -9       10.62       -4.61     16.00 o 
  -6   0 -10      413.28      406.43     27.19 o 
  -6   0 -11       74.78       50.20     18.36 o 
  -6   0 -12      383.59      323.21     13.96 o 
  -6   0 -13      212.00      201.51     12.90 o 
  -6   0 -14       68.54       44.17     12.65 o 
  -6   0 -15      387.59      417.62     22.98 o 
  -6   0 -16      413.61      342.33     21.48 o 
  -6   0 -17       28.67        1.97     13.20 o 
  -6   0 -18      287.12      230.32     14.53 o 
  -6   0 -19      136.48       67.07      9.03 o 
  -6  -1  16        5.53        0.43      5.65 o 
  -6  -1  15       61.25       66.21      7.30 o 
  -6  -1  14       46.40       42.13      8.51 o 
  -6  -1  13      205.98      198.54     12.50 o 
  -6  -1  12        9.51        0.69     12.24 o 
   6   1 -11       12.41       11.79     12.01 o 
  -6  -1  10       45.29       26.44     11.57 o 
  -6  -1   9       76.94       61.78     10.06 o 
   6   1  -8      194.89      254.00     22.23 o 
   6   1  -7        4.92       -2.04     14.50 o 
   6   1  -6      199.15      253.25     20.11 o 
   6   1  -5      292.29      257.03     19.68 o 
   6   1  -4      834.99      719.45     27.22 o 
   6   1  -3     3207.97     3660.65     52.87 o 
   6   1  -2     1397.14     1207.07     30.40 o 
  -6  -1   1     2408.08     2386.28     27.81 o 
  -6  -1   0        0.94        5.81      7.31 o 
   6   1   1        4.40        4.62      7.31 o 
  -6  -1  -2       59.16       53.83      6.75 o 
  -6  -1  -3      452.21      412.11     10.02 o 
  -6  -1  -4     1913.99     1667.25     17.24 o 
  -6  -1  -5     6845.97     6639.34     31.52 o 
  -6  -1  -6      202.26      195.72      7.15 o 
  -6  -1  -7     3030.48     2772.88     48.39 o 
  -6  -1  -8       36.88       24.11     15.66 o 
  -6  -1  -9      404.83      305.53     22.85 o 
  -6  -1 -10      430.68      376.87     26.13 o 
  -6  -1 -11      645.72      496.82     28.74 o 
  -6  -1 -12       38.55        0.53     10.36 o 
  -6  -1 -13       97.15      110.10     11.92 o 
  -6  -1 -14        3.87        4.48     15.82 o 
  -6  -1 -15       73.73       55.91     16.57 o 
  -6  -1 -16      293.44      264.38     19.73 o 
  -6  -1 -17      206.35      180.25     16.19 o 
  -6  -1 -18       67.66       47.96     11.45 o 
  -6  -1 -19      498.83      343.26     15.40 o 
   6   2 -16        0.13       -2.59      6.39 o 
  -6  -2  15        1.87        7.89      6.60 o 
  -6  -2  14       12.31       12.28      8.05 o 
   6   2 -13       34.91       52.47     10.03 o 
   6   2 -12        5.34        6.25     12.33 o 
   6   2 -11       82.15      103.08     19.94 o 
   6   2 -10      140.07      162.06     17.34 o 
   6   2  -9      141.26      143.34     14.71 o 
   6   2  -8        5.76      -13.52     13.71 o 
   6   2  -7      180.64      137.06     18.04 o 
   6   2  -6       40.60       46.14     14.25 o 
   6   2  -5      754.78      736.14     27.93 o 
   6   2  -4     1223.17     1283.74     33.05 o 
  -6  -2   3     3679.90     3813.56     36.09 o 
  -6  -2   2     1751.60     1623.00     23.38 o 
   6   2  -1       11.29       10.18      7.39 o 
  -6  -2   0     2685.46     2706.10     27.23 o 
  -6  -2  -1        9.27        0.82      6.81 o 
   6   2   2      617.70      581.75     11.23 o 
  -6  -2  -3     2121.10     2105.84     18.75 o 
  -6  -2  -4     8251.17     8195.01     47.14 o 
  -6  -2  -5     1345.82     1467.12     21.21 o 
  -6  -2  -6      210.14      202.62     10.24 o 
  -6  -2  -7        3.80        1.49      6.87 o 
  -6  -2  -8     3763.91     3285.28     54.28 o 
  -6  -2  -9     1168.96      923.33     33.01 o 
  -6  -2 -10       79.31       67.59     18.31 o 
  -6  -2 -11      206.24      138.96     21.46 o 
  -6  -2 -12       86.21       98.34     10.80 o 
  -6  -2 -13       39.08       30.92     10.56 o 
  -6  -2 -14        3.39      -16.35     16.35 o 
  -6  -2 -15      301.35      248.76     20.32 o 
  -6  -2 -16       96.35       81.90     15.79 o 
  -6  -2 -17      249.05      197.03     16.00 o 
  -6  -2 -18        9.05      -10.29     10.29 o 
  -6  -2 -19      457.47      355.42     15.80 o 
  -6  -3  16        3.36        1.22      6.78 o 
  -6  -3  15      130.90      185.88     12.59 o 
  -6  -3  14       21.46       19.93      8.56 o 
  -6  -3  13        0.46        9.59      9.25 o 
   6   3 -12        7.59      -12.09     18.16 o 
   6   3 -11       22.20       18.80     17.77 o 
  -6  -3  10        1.39       13.35     10.85 o 
   6   3  -9      131.81      117.95     11.89 o 
   6   3  -8        6.69       -0.90     14.48 o 
   6   3  -7       55.53       76.55     16.00 o 
   6   3  -6      111.28      116.37     16.12 o 
   6   3  -5      883.18     1004.98     30.57 o 
   6   3  -4     3045.42     3239.73     33.87 o 
  -6  -3   3      405.25      446.64     14.17 o 
   6   3  -2     1901.32     1834.55     24.09 o 
   6   3  -1      134.05      150.12      9.86 o 
   6   3   0     1447.98     1506.70     20.24 o 
   6   3   1      157.51      183.49      8.91 o 
   6   3   2       31.69       40.45      5.99 o 
   6   3   3     8118.92     8208.94     33.52 o 
   6   3   4      361.96      344.19      8.28 o 
  -6  -3  -5     1916.85     1778.13     23.42 o 
  -6  -3  -6      180.54      156.49     10.12 o 
  -6  -3  -7      613.75      738.91     16.24 o 
  -6  -3  -8     2644.27     2453.40     46.96 o 
  -6  -3  -9     1015.74      789.30     30.68 o 
  -6  -3 -10      476.84      348.75     24.57 o 
  -6  -3 -11      102.83       45.44     17.48 o 
  -6  -3 -12      122.74      111.39     11.15 o 
  -6  -3 -13     1256.30     1066.37     25.32 o 
  -6  -3 -14        2.04       -8.55     16.32 o 
  -6  -3 -15        0.65       -4.72     14.44 o 
  -6  -3 -16       23.73       -8.55     13.88 o 
  -6  -3 -17      533.39      490.98     19.26 o 
  -6  -3 -18      466.52      374.02     20.01 o 
  -6  -3 -19      444.33      364.20     15.20 o 
   6   4 -16        0.22       -1.98      7.22 o 
  -6  -4  15        1.29        0.02      9.34 o 
  -6  -4  14        0.21        0.60     10.85 o 
   6   4 -13       25.56       38.90     16.33 o 
   6   4 -12        3.04       31.41     17.36 o 
   6   4 -11       64.59       42.63     14.40 o 
  -6  -4  10        0.75      -10.79     10.79 o 
   6   4  -9      980.52     1164.93     23.18 o 
   6   4  -8      139.35      177.93     19.32 o 
   6   4  -7       30.94       33.59     15.21 o 
   6   4  -6      508.71      611.75     26.24 o 
  -6  -4   5       15.03       12.34      7.97 o 
  -6  -4   4       33.66       32.66      8.65 o 
   6   4  -3        4.89        8.55      7.35 o 
  -6  -4   2     3720.75     4141.21     34.75 o 
   6   4  -1     2523.64     2585.98     26.43 o 
  -6  -4   0        3.75        4.87      6.41 o 
   6   4   1     2092.92     2164.19     21.11 o 
  -6  -4  -2     1812.28     1815.79     15.60 o 
   6   4   3        5.74        4.56      3.85 o 
  -6  -4  -4      798.24      881.23     17.57 o 
  -6  -4  -5       18.21       30.71      8.29 o 
  -6  -4  -6     2553.04     2799.13     30.06 o 
  -6  -4  -7      688.45      650.88     16.24 o 
  -6  -4  -8     1637.35     1613.83     38.85 o 
  -6  -4  -9     1249.25      998.64     33.42 o 
  -6  -4 -10        1.43       10.39     16.23 o 
  -6  -4 -11      108.40       58.87     18.92 o 
  -6  -4 -12       97.25       37.91     12.85 o 
  -6  -4 -13      110.69       95.66     15.13 o 
  -6  -4 -14        3.54       11.20     15.83 o 
  -6  -4 -15        2.55      -14.68     14.68 o 
  -6  -4 -16      669.68      640.32     31.24 o 
  -6  -4 -17     1029.52      942.37     31.66 o 
  -6  -4 -18       64.93       56.47     13.14 o 
  -6  -4 -19       89.93       59.78      9.05 o 
  -6  -5  16       22.02       10.76      7.47 o 
  -6  -5  15       81.89      102.23     11.52 o 
   6   5 -14      163.15      181.58     19.83 o 
   6   5 -13      421.65      438.52     27.31 o 
   6   5 -12       25.57       21.96     14.19 o 
  -6  -5  11       20.05       11.79     13.47 o 
  -6  -5  10       51.94       65.06     11.35 o 
   6   5  -9      135.00      123.80     11.48 o 
   6   5  -8      167.73      199.00     20.46 o 
   6   5  -7      235.01      231.12     19.46 o 
   6   5  -6     1715.08     1871.94     27.07 o 
   6   5  -5      714.80      842.21     18.86 o 
  -6  -5   4     1350.72     1464.20     23.43 o 
   6   5  -3      201.40      248.92     11.21 o 
  -6  -5   2       45.91       63.41      8.26 o 
   6   5  -1      176.47      182.30      9.55 o 
   6   5   0       37.68       83.91      7.29 o 
   6   5   1       34.00       33.64      3.83 o 
  -6  -5  -2     1705.65     1586.49     12.07 o 
  -6  -5  -3       86.27       79.70      9.21 o 
  -6  -5  -4       15.00        1.01      8.08 o 
  -6  -5  -5      171.60      151.10     10.89 o 
  -6  -5  -6     2064.79     1956.48     26.33 o 
  -6  -5  -7     1200.92     1165.27     21.57 o 
  -6  -5  -8     1890.30     1880.24     27.00 o 
  -6  -5  -9        0.66        6.49     15.11 o 
  -6  -5 -10      998.01      817.97     32.34 o 
  -6  -5 -11       29.67       23.16     12.35 o 
  -6  -5 -12      303.97      244.12     18.40 o 
  -6  -5 -13     1659.44     1683.46     49.32 o 
  -6  -5 -14       73.53       59.16     19.41 o 
  -6  -5 -15      117.54      108.58     19.66 o 
  -6  -5 -16       46.89       29.17     18.30 o 
  -6  -5 -17       77.29       47.99     15.78 o 
  -6  -5 -18        6.87       19.98     10.97 o 
   6   5  19      149.23      121.56      7.10 o 
   6   6 -16        1.96       -7.11      7.11 o 
  -6  -6  15       21.46       28.83      9.56 o 
   6   6 -14       19.21       15.94     14.59 o 
  -6  -6  13       16.58       13.38     12.83 o 
  -6  -6  12        0.30        7.06     12.50 o 
  -6  -6  11      230.59      269.45     18.43 o 
  -6  -6  10      767.16      896.38     26.96 o 
  -6  -6   9      556.42      632.81     15.49 o 
   6   6  -8      289.15      311.52     22.43 o 
   6   6  -7        1.77      -11.11     12.83 o 
   6   6  -6        6.38        6.14     12.26 o 
   6   6  -5      218.20      270.87     12.69 o 
   6   6  -4      892.62      856.97     18.85 o 
   6   6  -3       26.59       25.88      8.03 o 
   6   6  -2      649.34      820.28     16.47 o 
   6   6  -1     3019.05     3329.14     29.07 o 
   6   6   0      332.88      375.57      7.83 o 
  -6  -6  -1     2364.25     2595.41     44.39 o 
  -6  -6  -2       10.97       -1.02     11.62 o 
  -6  -6  -3       24.54       29.07      8.51 o 
  -6  -6  -4      375.27      359.47     12.87 o 
  -6  -6  -5      164.55      148.73     10.45 o 
  -6  -6  -6       70.12       54.09      9.18 o 
  -6  -6  -7     2242.62     2238.73     29.51 o 
  -6  -6  -8     3388.33     3327.84     36.46 o 
  -6  -6  -9      755.20      663.11     28.02 o 
  -6  -6 -10      292.73      275.27     23.61 o 
  -6  -6 -11        2.78       -5.64     13.31 o 
  -6  -6 -12       57.41       73.30     14.53 o 
  -6  -6 -13      202.64      173.77     24.20 o 
  -6  -6 -14      479.23      457.54     30.44 o 
  -6  -6 -15      215.06      227.52     23.82 o 
  -6  -6 -16      506.38      507.18     27.19 o 
  -6  -6 -17        3.36       16.54     12.92 o 
  -6  -6 -18        1.70       -7.43      7.43 o 
   6   6  19       30.07       17.67      7.08 o 
  -6  -7  16        0.03       -2.64      6.84 o 
   6   7 -15       54.72       50.68     13.41 o 
  -6  -7  14      104.42      109.88     12.96 o 
   6   7 -13       17.99        5.72     12.07 o 
   6   7 -12        2.20        0.51     12.63 o 
  -6  -7  11       44.51       36.37     14.47 o 
  -6  -7  10       48.55       49.99     10.86 o 
   6   7  -9      124.51      142.86     11.08 o 
   6   7  -8       11.36       18.84      8.20 o 
   6   7  -7      128.09      128.64     12.50 o 
   6   7  -6      317.53      378.23     15.57 o 
   6   7  -5       93.22       89.17      8.23 o 
   6   7  -4       30.54       25.74      7.17 o 
  -6  -7   3      191.17      229.91      9.15 o 
   6   7  -2      365.60      462.55     10.66 o 
   6   7  -1      115.19       86.93      7.93 o 
   6   7   0       48.51       63.04      6.87 o 
  -6  -7  -1     1110.79     1205.71     32.99 o 
  -6  -7  -2       66.03       99.19     14.26 o 
  -6  -7  -3       31.94       18.07      7.86 o 
  -6  -7  -4        0.28       11.38      7.57 o 
  -6  -7  -5     1288.79     1190.94     21.10 o 
  -6  -7  -6     1302.63     1093.25     21.24 o 
  -6  -7  -7      517.96      481.30     15.94 o 
  -6  -7  -8      584.26      515.79     16.75 o 
  -6  -7 -10      699.45      696.78     31.21 o 
  -6  -7 -11      656.24      640.12     32.98 o 
  -6  -7 -12      157.64      150.14     16.19 o 
  -6  -7 -13       42.40       30.28     13.59 o 
  -6  -7 -14      114.49       85.87     21.39 o 
  -6  -7 -15        0.75       -1.08     16.73 o 
  -6  -7 -16       46.34       39.66     15.61 o 
  -6  -7 -17      170.61      199.12     12.00 o 
   6   7  18        0.07       -0.05      6.44 o 
  -6  -8  16       35.50       29.17      6.55 o 
   6   8 -15        4.97       28.73     11.42 o 
  -6  -8  14       92.78      112.09     11.97 o 
  -6  -8  13       25.42       21.25     11.73 o 
  -6  -8  12      110.19      118.64     14.68 o 
  -6  -8  11       95.71       91.24     11.65 o 
  -6  -8  10      149.23      137.17     12.66 o 
   6   8  -9      527.63      590.51     15.73 o 
   6   8  -8      586.13      672.75     15.66 o 
   6   8  -7      173.58      218.58     21.00 o 
   6   8  -6       67.24       36.82     15.36 o 
   6   8  -5       41.52       60.99      9.94 o 
   6   8  -4      325.88      406.78     14.90 o 
  -6  -8   3      213.64      227.23     11.84 o 
   6   8  -2      337.27      388.85     13.50 o 
  -6  -8   1       65.85       65.35      8.37 o 
  -6  -8   0      104.93      140.23     16.97 o 
  -6  -8  -1      270.53      272.16     19.88 o 
  -6  -8  -2        1.22        3.98     12.68 o 
  -6  -8  -3      486.40      390.12     22.90 o 
  -6  -8  -4      428.68      345.01     22.09 o 
  -6  -8  -5       56.81       34.77     14.37 o 
  -6  -8  -6     1356.01     1259.45     38.21 o 
  -6  -8  -7       92.82       50.31     15.62 o 
  -6  -8  -8      118.26      128.95     19.37 o 
  -6  -8 -10      478.75      465.03     29.02 o 
  -6  -8 -11      889.32      875.50     37.33 o 
  -6  -8 -12      392.96      417.05     29.14 o 
  -6  -8 -13      166.70      151.12     15.72 o 
  -6  -8 -14        8.69        3.43     11.57 o 
  -6  -8 -15      157.14      161.90     20.89 o 
  -6  -8 -16       55.51       78.58     11.04 o 
  -6  -8 -17      242.61      219.78     11.45 o 
  -6  -8 -18      214.14      170.25      7.57 o 
  -6  -9  16       75.38       92.66     10.03 o 
   6   9 -16       76.86       94.69     11.65 o 
   6   9 -15       34.57       31.96     11.21 o 
  -6  -9  14       27.34       25.81     10.03 o 
  -6  -9  13      172.78      185.72     14.65 o 
  -6  -9  12       12.05       17.05     12.36 o 
  -6  -9  11       37.78       33.19     10.26 o 
   6   9 -10       72.66       76.74     11.46 o 
   6   9  -9      701.47      793.29     20.25 o 
  -6  -9   8       49.97       54.25      9.33 o 
   6   9  -7      328.04      376.50     12.90 o 
   6   9  -6      157.61      162.34     18.89 o 
   6   9  -5      555.15      644.13     26.41 o 
   6   9  -4      279.02      282.31     13.79 o 
   6   9  -3        0.33       -2.67      8.62 o 
   6   9  -2      214.23      207.09     11.73 o 
  -6  -9   1      273.01      277.64     20.98 o 
  -6  -9   0      591.07      681.76     29.07 o 
  -6  -9  -1     1235.66     1308.14     38.91 o 
  -6  -9  -2       34.54       31.70     14.91 o 
  -6  -9  -3      101.48       64.68     16.12 o 
  -6  -9  -4        1.22      -15.98     15.98 o 
  -6  -9  -5      383.63      322.03     23.98 o 
  -6  -9  -6      649.06      559.28     28.70 o 
  -6  -9  -7      168.23      116.91     19.26 o 
  -6  -9  -8      776.32      733.78     33.35 o 
  -6  -9  -9     1541.61     1633.46     46.41 o 
  -6  -9 -10      555.59      535.18     30.62 o 
  -6  -9 -11      587.78      594.39     32.91 o 
  -6  -9 -12      177.31      187.80     23.44 o 
  -6  -9 -13      869.33      914.39     21.34 o 
  -6  -9 -14        2.34        5.66      9.45 o 
  -6  -9 -15       21.44       30.75      8.30 o 
  -6  -9 -16        0.15        2.32      8.54 o 
  -6  -9 -17       57.97       49.16      7.38 o 
   6  10 -15        1.88       -0.74     13.79 o 
  -6 -10  14       33.15       34.39      9.34 o 
  -6 -10  13      246.82      331.53     16.20 o 
  -6 -10  12       10.36       -2.14     11.23 o 
   6  10 -12      236.00      213.71     26.44 o 
   6  10 -11      425.18      498.64     16.75 o 
   6  10 -10       10.44       26.92     10.07 o 
  -6 -10   9      607.20      714.04     19.49 o 
   6  10  -8      252.88      290.22     12.29 o 
  -6 -10   7        4.17       15.25      9.36 o 
  -6 -10   6      158.26      185.84     12.31 o 
   6  10  -5       65.34       45.02     14.35 o 
   6  10  -4        7.49       13.18      9.95 o 
   6  10  -3      107.27      101.98     11.22 o 
  -6 -10   2      198.27      201.66     20.68 o 
  -6 -10   1      434.03      455.02     26.48 o 
  -6 -10   0      208.24      224.77     21.26 o 
  -6 -10  -1      100.31       74.72     17.62 o 
  -6 -10  -2       95.98      104.13     18.62 o 
  -6 -10  -3      408.97      325.87     25.15 o 
  -6 -10  -4      263.74      220.82     23.30 o 
  -6 -10  -5       10.19       20.32     17.21 o 
  -6 -10  -6      138.10       83.38     17.56 o 
  -6 -10  -7      254.13      217.99     16.68 o 
  -6 -10  -8       59.92       48.19     11.86 o 
   6  10   9        9.69       26.64     13.48 o 
  -6 -10 -10        5.10       13.76     12.90 o 
   6  10  11      275.64      337.83     19.04 o 
  -6 -10 -12      651.77      654.15     23.55 o 
  -6 -10 -13      421.34      440.00     16.23 o 
  -6 -10 -14       57.91       52.63      9.44 o 
  -6 -10 -15       24.11       16.21      7.34 o 
  -6 -10 -16        1.97       -7.67      7.67 o 
   6  11 -15      195.08      214.96     14.12 o 
  -6 -11  14        1.46       14.44     12.61 o 
   6  11 -14        8.19       -7.56     14.93 o 
   6  11 -13        2.36       -0.86      9.17 o 
  -6 -11  12        3.27       -0.80     10.57 o 
   6  11 -12        5.05       -1.26     20.18 o 
  -6 -11  11        4.39        5.61      9.12 o 
   6  11 -10       55.25       51.56     10.61 o 
   6  11  -9      370.16      454.19     16.63 o 
   6  11  -8      604.13      742.43     19.88 o 
  -6 -11   7       11.76        8.85      9.55 o 
  -6 -11   6      290.18      285.18     14.04 o 
   6  11  -5      103.37       76.48     11.41 o 
  -6 -11   3      122.89      124.54     19.05 o 
  -6 -11   2       63.41       57.14     15.93 o 
  -6 -11   1        9.39       -7.58     15.22 o 
  -6 -11   0      119.77      145.87     21.68 o 
  -6 -11  -1      132.18      112.36     20.75 o 
  -6 -11  -2       47.82       38.39     18.40 o 
  -6 -11  -3      274.16      262.17     25.16 o 
  -6 -11  -4       12.61        1.65     17.82 o 
  -6 -11  -5       34.46       42.24     18.73 o 
  -6 -11  -6      425.88      392.52     19.61 o 
  -6 -11  -7        9.86        4.01     13.62 o 
  -6 -11  -8        2.71       13.90     12.80 o 
  -6 -11  -9      116.09      105.77     14.89 o 
  -6 -11 -10       10.59       20.17     12.86 o 
  -6 -11 -11        8.70       18.30     12.49 o 
  -6 -11 -12      209.91      243.91     16.91 o 
  -6 -11 -13        2.00       -8.65      8.65 o 
  -6 -11 -14        7.58       18.72      7.86 o 
  -6 -11 -15        0.04        3.36      6.38 o 
   6  11  16        1.69        2.65      7.91 o 
  -6 -12  14      193.63      252.94     17.38 o 
   6  12 -14      295.11      335.50     17.03 o 
  -6 -12  13      150.05      180.89     11.62 o 
   6  12 -12       30.02       36.61      8.10 o 
   6  12 -11      367.17      510.17     15.60 o 
  -6 -12  10       10.37       10.78      9.41 o 
  -6 -12   9      211.58      226.12     13.61 o 
  -6 -12   8        0.27       -3.47      9.83 o 
   6  12  -7       15.15        2.25     10.36 o 
  -6 -12   6       21.98       19.42     13.48 o 
  -6 -12   5      270.09      263.95     17.79 o 
   6  12  -4       61.39       42.20     18.41 o 
   6  12  -3       31.40       23.52     13.29 o 
   6  12  -2        9.92       27.48     12.45 o 
   6  12  -1       26.15        5.26     12.57 o 
  -6 -12   0      207.61      235.52     25.28 o 
  -6 -12  -1      424.00      450.61     31.46 o 
   6  12   2        9.03        6.67     12.99 o 
   6  12   3     1422.37     1406.64     31.46 o 
   6  12   4      176.78      155.50     12.44 o 
  -6 -12  -5        4.28       10.67     13.35 o 
  -6 -12  -6      120.62       87.47     15.64 o 
  -6 -12  -7        1.61       -0.37     13.55 o 
  -6 -12  -8       47.33       29.79     13.35 o 
  -6 -12  -9       82.66       69.34     14.29 o 
   6  12  10        4.35       -6.85     12.57 o 
  -6 -12 -11       20.39       29.21     12.40 o 
  -6 -12 -12      119.41      129.21     11.03 o 
  -6 -12 -13      227.16      269.64     11.89 o 
   6  12  14       14.32       25.29      8.35 o 
   6  12  15        5.73       18.28      8.33 o 
  -6 -13  14       36.42       47.84      9.59 o 
  -6 -13  13        5.39        0.44      6.81 o 
   6  13 -12      149.54      169.34      9.17 o 
  -6 -13  11       16.37       10.61      7.66 o 
   6  13 -10        4.56       -2.66      8.68 o 
   6  13  -9      206.24      229.49     12.88 o 
  -6 -13   8      581.70      694.62     18.82 o 
  -6 -13   7      162.55      179.56     12.62 o 
   6  13  -6        3.56       13.68     12.85 o 
   6  13  -5      395.24      387.73     19.87 o 
   6  13  -4      246.15      237.30     23.61 o 
   6  13  -3        0.56       16.55     16.23 o 
  -6 -13   2       11.92       -6.83     14.50 o 
   6  13  -1        8.79        8.25     13.85 o 
  -6 -13   0        3.61       -2.92     14.14 o 
   6  13   1      617.31      774.55     25.53 o 
   6  13   2       18.13       23.26     14.01 o 
   6  13   3     1077.78     1113.17     30.13 o 
   6  13   4        1.70       -1.49     17.47 o 
   6  13   5       15.27       -5.75     16.51 o 
  -6 -13  -6       12.87      -13.98     17.80 o 
  -6 -13  -7      157.17      173.30     15.03 o 
  -6 -13  -8      232.41      273.45     17.27 o 
  -6 -13  -9      106.19      123.41     14.51 o 
  -6 -13 -10        3.85        5.92     11.15 o 
  -6 -13 -11        7.51        7.46     10.53 o 
  -6 -13 -12       15.82       20.61      9.38 o 
  -6 -13 -13       12.76       11.89      7.71 o 
  -6 -13 -14      117.48      113.25      6.30 o 
  -6 -14  13        6.99        1.39      9.17 o 
  -6 -14  12       54.23       41.97      6.30 o 
   6  14 -11       81.63       94.21      8.14 o 
   6  14 -10       77.97       94.27      8.85 o 
   6  14  -9      322.47      381.54     13.91 o 
   6  14  -8       93.41       77.77     10.31 o 
   6  14  -7      130.25      108.07     11.41 o 
  -6 -14   6      712.44      761.90     19.15 o 
   6  14  -5      107.12      106.33     14.57 o 
   6  14  -4       63.94       63.59     19.57 o 
   6  14  -3      991.32     1161.99     39.98 o 
   6  14  -2      573.65      571.06     30.44 o 
   6  14  -1      343.47      369.63     26.77 o 
   6  14   0       30.53        5.54     19.02 o 
   6  14   1      834.05      960.06     37.60 o 
   6  14   2      114.30      120.58     21.23 o 
   6  14   3      250.67      229.49     23.07 o 
   6  14   4       22.72       20.05     17.68 o 
   6  14   5        0.26       -3.01     16.86 o 
   6  14   6       49.11       37.52     18.68 o 
   6  14   7       21.19       14.94     11.58 o 
   6  14   8        5.72        1.63     10.67 o 
   6  14   9       73.36       77.17     12.07 o 
   6  14  10        0.12       -1.58      9.50 o 
  -6 -14 -11       39.30       61.38      8.23 o 
   6  14  12       77.05       73.56      7.45 o 
   6  14  13        2.05        2.31      6.13 o 
  -6 -15  12        6.54       -4.56      9.18 o 
   6  15 -11        2.99        1.26      5.48 o 
  -6 -15  10        5.53       -6.62      6.62 o 
  -6 -15   9        0.54       -7.53      7.53 o 
   6  15  -8      130.79      135.98     10.26 o 
  -6 -15   7      420.59      460.38     14.76 o 
  -6 -15   6       26.53       35.40      9.57 o 
  -6 -15   5      122.48      119.47     14.61 o 
   6  15  -4      151.99      146.52     20.88 o 
   6  15  -3       47.22       59.04     18.18 o 
   6  15  -2      123.68      132.52     20.61 o 
   6  15  -1        1.69       19.04     16.70 o 
   6  15   0      299.58      356.48     25.81 o 
   6  15   1      149.96      201.32     22.49 o 
   6  15   2       49.17       21.91     18.45 o 
   6  15   3      369.49      418.35     27.48 o 
   6  15   4      173.44      185.54     21.87 o 
   6  15   5       18.40       32.05     18.28 o 
   6  15   6       23.89       49.54     17.01 o 
   6  15   7       35.56       41.64     17.38 o 
   6  15   8       72.00       96.28     11.29 o 
   6  15   9       46.75       47.89      8.35 o 
   6  15  10       15.68       19.46      7.28 o 
  -6 -15 -11        6.51        5.03      6.30 o 
  -6 -15 -12       15.12        8.90      5.67 o 
   6  16 -11       33.27       34.91      8.05 o 
  -6 -16  10       14.45       16.09      5.49 o 
  -6 -16   9       91.29      114.60      7.59 o 
  -6 -16   8       98.87       86.44      8.16 o 
  -6 -16   7      254.24      291.70     11.40 o 
   6  16  -6        9.44       17.41      8.42 o 
   6  16  -5       79.02       87.83     11.66 o 
   6  16  -4      208.52      229.70     22.20 o 
   6  16  -3       99.48      130.80     19.58 o 
   6  16  -2      859.24      942.31     36.21 o 
   6  16  -1      234.14      262.07     24.49 o 
   6  16   0       81.84       72.80     19.61 o 
   6  16   1      428.83      453.79     27.94 o 
   6  16   2       40.92       47.20     17.13 o 
   6  16   3        0.41       -4.53     16.07 o 
  -6 -16  -4      120.84      137.04     13.49 o 
   6  16   5       18.12       17.91     15.47 o 
  -6 -16  -6        7.52       -3.56     10.42 o 
   6  16   7       59.19       65.57     11.17 o 
  -6 -16  -8      170.29      158.81     12.23 o 
   6  16   9       76.25      101.22     10.12 o 
   6  16  10        4.59        3.27      6.89 o 
  -6 -16 -11       14.12       20.47      7.90 o 
   6  17 -10       25.69        6.21      6.26 o 
   6  17  -9       24.66       30.57      9.48 o 
   6  17  -8      122.26      131.29      8.13 o 
   6  17  -7      296.64      343.86     12.12 o 
   6  17  -6        0.71       -2.43      7.93 o 
   6  17  -5       65.35       70.93      9.58 o 
   6  17  -4      105.20      139.56     11.21 o 
   6  17  -3      320.06      396.61     23.92 o 
   6  17  -2        6.07       -7.84     15.60 o 
   6  17  -1      241.25      250.62     21.61 o 
   6  17   0      361.09      450.53     25.95 o 
   6  17   1      709.76      821.14     31.69 o 
   6  17   2        4.94        6.13     14.85 o 
   6  17   3       26.92       29.58     14.46 o 
   6  17   4      247.56      300.19     20.89 o 
  -6 -17  -5      283.08      285.83     13.84 o 
  -6 -17  -6        1.07        4.11      8.64 o 
  -6 -17  -7        5.48       11.00      7.88 o 
  -6 -17  -8        5.99        0.17      7.08 o 
  -6 -17  -9       98.40      105.91      6.89 o 
   6  18  -8       29.67       15.31      7.00 o 
   6  18  -7       33.88       39.80      9.03 o 
   6  18  -6        1.25       -6.14      6.14 o 
   6  18  -5        1.72       -6.62      6.62 o 
   6  18  -4      195.63      232.47     10.59 o 
   6  18  -3       29.14       33.61      8.22 o 
   6  18  -2       49.72       61.30     13.94 o 
   6  18  -1        6.95        4.36     12.82 o 
   6  18   0       26.08       13.44     13.31 o 
   6  18   1       64.49       87.00     14.45 o 
   6  18   2        2.18        3.64      8.79 o 
   6  18   3       47.01       47.25     12.91 o 
   6  18   4      363.86      458.97     20.49 o 
   6  18   5       88.94      137.92     13.61 o 
   6  18   6       11.10        8.12      9.08 o 
   6  18   7        1.09       -6.79      6.79 o 
   6  19  -5        2.37        6.46      6.64 o 
   6  19  -4        9.71        5.45      7.43 o 
   6  19  -3       70.86       87.29     10.66 o 
   6  19  -2       11.63       23.33      6.08 o 
   6  19  -1       44.84       67.74      6.48 o 
   6  19   0       54.77       74.58     11.18 o 
   6  19   1      145.60      184.55     13.01 o 
   6  19   2       78.61      160.44     11.89 o 
   6  19   3      172.37      241.09     12.49 o 
   6  19   4      358.35      460.01     14.04 o 
  -7  13  -3       30.76       22.46      7.28 o 
  -7  13  -4       36.46       44.27      8.69 o 
  -7  13  -5       10.72       13.01      7.78 o 
  -7  13  -6        3.79       -3.23      7.46 o 
  -7  13  -7       42.23       33.29      8.02 o 
  -7  12   2       28.84       45.00      9.79 o 
  -7  12   1       34.37       21.22      6.59 o 
  -7  12   0       26.72       21.50      7.23 o 
  -7  12  -1       85.60       76.81      8.81 o 
  -7  12  -2      189.17      191.68     11.04 o 
  -7  12  -3      207.56      223.69     11.54 o 
  -7  12  -4      318.36      383.40     13.26 o 
  -7  12  -5       75.35       64.46      7.31 o 
  -7  12  -6       93.03       88.36     14.16 o 
  -7  12  -7        0.08      -12.02     12.02 o 
  -7  12  -8      194.22      191.82     14.90 o 
  -7  12  -9       43.44       45.03     10.89 o 
  -7  12 -10       29.71       31.77      8.69 o 
  -7  11   4        0.76        4.74      9.65 o 
  -7  11   3      148.99      153.75      9.83 o 
  -7  11   2       71.82       76.48      9.28 o 
  -7  11   1        0.49        2.83      8.51 o 
  -7  11   0       18.44       18.30      9.58 o 
  -7  11  -1      205.53      222.04     13.69 o 
  -7  11  -2      305.30      314.74     15.34 o 
  -7  11  -3       31.13       14.35      9.75 o 
  -7  11  -4        3.70        3.72      9.25 o 
  -7  11  -5        2.57       -6.64      8.98 o 
  -7  11  -6        2.03       -9.03      9.03 o 
  -7  11  -7        2.71       -1.37      7.85 o 
  -7  11  -8      243.52      243.07     20.56 o 
  -7  11  -9       97.04      101.71     16.63 o 
  -7  11 -10       10.30        1.31     11.40 o 
  -7  11 -11       35.59       37.96      8.32 o 
  -7  11 -12        1.67       -9.19      9.19 o 
  -7  10   6      333.07      408.26     16.64 o 
  -7  10   5        1.74        6.88      7.61 o 
  -7  10   4       18.11       13.91     10.40 o 
  -7  10   3       59.54       73.30     14.10 o 
  -7  10   2      172.73      138.70     16.97 o 
  -7  10   1       55.91       49.43     14.96 o 
  -7  10   0      156.56      181.42     14.62 o 
  -7  10  -1       84.74       71.84     12.37 o 
  -7  10  -2        4.72       12.44     11.25 o 
  -7  10  -3       59.28       59.75     12.87 o 
  -7  10  -4       45.68       42.38     11.85 o 
  -7  10  -5       98.72      112.28     13.58 o 
  -7  10  -6      138.38      111.31     12.97 o 
  -7  10  -7       72.87       58.81     10.96 o 
  -7  10  -8        9.48        3.59      8.24 o 
  -7  10  -9        0.01        7.09     14.64 o 
  -7  10 -10       12.30        0.52     15.04 o 
   7 -10  11       36.02       46.46      9.69 o 
  -7  10 -12       21.26       31.18     12.16 o 
  -7  10 -13       74.39       57.72     11.26 o 
  -7  10 -14       26.83       25.28      7.92 o 
  -7   9   7      104.51      121.80     12.61 o 
  -7   9   6      243.99      226.74     14.38 o 
  -7   9   5      425.23      387.31     19.95 o 
  -7   9   4        0.69        0.60     13.13 o 
  -7   9   3      127.87      116.12     18.05 o 
  -7   9   2      211.19      193.71     20.87 o 
  -7   9   1      597.54      584.85     30.50 o 
  -7   9   0      154.58      175.62     21.74 o 
  -7   9  -1      364.76      357.10     26.18 o 
  -7   9  -2       35.47       38.95     13.69 o 
  -7   9  -3       18.39        6.46     12.58 o 
  -7   9  -4       72.69       63.46     13.25 o 
  -7   9  -5        4.22       -5.26     11.76 o 
  -7   9  -6      253.00      232.00     16.61 o 
  -7   9  -7       18.48       10.91     12.13 o 
  -7   9  -8      198.40      227.91     13.35 o 
  -7   9  -9      113.48      101.71     20.99 o 
  -7   9 -10       64.78       33.56     18.49 o 
  -7   9 -11       45.98       35.03     15.70 o 
  -7   9 -12        6.76        4.75     14.32 o 
  -7   9 -13        0.11       -5.33     11.76 o 
  -7   9 -14        7.65        4.47     10.99 o 
  -7   9 -15      144.26       99.35     10.38 o 
  -7   8   8       10.48       20.11      7.32 o 
  -7   8   7       18.07       22.50     10.47 o 
  -7   8   6       39.16       35.19      8.89 o 
  -7   8   5       56.16       34.52      9.76 o 
  -7   8   4      105.76      110.62     11.96 o 
  -7   8   3      111.96      108.68     12.39 o 
  -7   8   2     2235.17     2224.30     34.55 o 
  -7   8   1      173.86      163.39     21.77 o 
  -7   8   0        0.11      -11.91     16.52 o 
  -7   8  -1      109.58      120.10     20.04 o 
  -7   8  -2      916.41      867.60     36.68 o 
  -7   8  -3        5.73       11.39     12.48 o 
  -7   8  -4        8.58       11.50     12.55 o 
  -7   8  -5        8.71       16.14     12.09 o 
  -7   8  -6     1155.65     1163.14     29.71 o 
  -7   8  -7       35.16       26.52     12.71 o 
  -7   8  -8       14.79       -9.10     11.58 o 
  -7   8  -9        0.12      -12.86     12.86 o 
  -7   8 -10       36.16       22.77     18.01 o 
  -7   8 -11        0.79       -2.79     17.45 o 
  -7   8 -12      153.41      169.13     21.23 o 
  -7   8 -13      201.59      174.45     19.34 o 
  -7   8 -14       38.64       37.65     13.90 o 
  -7   8 -15        0.03        7.39     10.33 o 
  -7   8 -16       10.86       -5.74      7.48 o 
  -7   7  10      117.52      133.19     10.18 o 
  -7   7   9       71.20       86.75     11.82 o 
  -7   7   8       68.45       50.27     12.68 o 
  -7   7   7      375.43      458.61     22.99 o 
  -7   7   6      348.66      343.39     15.63 o 
  -7   7   5        5.42       14.55     10.57 o 
  -7   7   4       57.51       68.36     12.09 o 
  -7   7   3        3.02      -10.01     11.33 o 
  -7   7   2      171.35      173.92     14.51 o 
  -7   7   1      115.93      106.35     13.12 o 
  -7   7   0        1.09       -2.47     12.47 o 
  -7   7  -1      152.64      121.84     20.07 o 
  -7   7  -2        2.27       17.50     16.77 o 
  -7   7  -3      203.31      205.79     22.27 o 
  -7   7  -4      112.91      117.23     15.12 o 
  -7   7  -5      212.57      234.02     17.43 o 
  -7   7  -6      368.55      357.51     19.82 o 
  -7   7  -7        5.28       -9.74     12.51 o 
  -7   7  -8       17.52       18.61     12.48 o 
  -7   7  -9      216.21      233.57     14.20 o 
  -7   7 -10        8.26       -6.50     12.98 o 
  -7   7 -11      121.03      124.47     22.12 o 
  -7   7 -12       64.43       53.91     18.91 o 
  -7   7 -13        8.70        8.42     13.83 o 
  -7   7 -14        5.77       10.11     11.66 o 
  -7   7 -15       17.59       30.30     10.28 o 
  -7   7 -16        0.48       -7.09      7.98 o 
  -7   7 -17       57.68       24.40      7.73 o 
  -7   6  11      140.33      158.37     11.51 o 
  -7   6  10      110.98      128.77     14.05 o 
  -7   6   9       11.04       11.93     11.72 o 
  -7   6   8       28.97       25.11     14.19 o 
  -7   6   7        4.40       -8.33     14.14 o 
  -7   6   6      126.82      147.87     20.34 o 
  -7   6   5      293.14      292.48     14.49 o 
  -7   6   4      164.58      159.04     13.00 o 
  -7   6   3     1291.31     1198.32     23.88 o 
  -7   6   2       35.04       27.56     11.13 o 
  -7   6   1       27.90       15.48     10.41 o 
  -7   6   0       32.04       24.02     11.02 o 
   7  -6   1      764.44      745.90     18.99 o 
   7  -6   2       54.17       27.51     11.33 o 
   7  -6   3        9.56       10.61     12.96 o 
   7  -6   4      719.73      671.88     19.66 o 
  -7   6  -5       29.81        3.69     11.07 o 
  -7   6  -6      161.94      171.40     10.25 o 
  -7   6  -7       28.02       24.91     11.21 o 
  -7   6  -8       58.21       36.48     12.16 o 
  -7   6  -9      310.74      297.95     15.35 o 
  -7   6 -10      416.01      376.71     19.82 o 
  -7   6 -11        0.42      -14.24     18.95 o 
  -7   6 -12        1.14       -3.78     14.48 o 
  -7   6 -13      109.71       91.32     15.57 o 
  -7   6 -14      176.74      159.83     16.30 o 
  -7   6 -15        8.06        2.03     19.38 o 
  -7   6 -15      138.34      112.28     21.68 o 
  -7   6 -16        0.05       -0.15     17.10 o 
  -7   6 -16       85.08       60.06     17.48 o 
  -7   6 -17       47.64       22.34     14.35 o 
  -7   6 -17       60.76       36.38     12.74 o 
  -7   5  12      415.49      494.80     16.51 o 
  -7   5  11      210.63      219.90     16.35 o 
  -7   5  10      364.78      401.82     22.15 o 
  -7   5   9       36.07       18.39     14.62 o 
  -7   5   8       30.79       22.50     16.58 o 
  -7   5   7      301.21      332.11     19.74 o 
  -7   5   6      226.30      195.20     18.05 o 
  -7   5   5      676.12      664.84     25.58 o 
  -7   5   4      150.17      144.22     16.36 o 
  -7   5   3        0.50       -4.38     11.42 o 
  -7   5   2       26.66        0.70     11.09 o 
  -7   5   1       33.85       37.23     11.79 o 
   7  -5   0       56.96       82.06     18.79 o 
   7  -5   1       87.35       98.26     19.31 o 
   7  -5   2      603.69      549.55     31.16 o 
   7  -5   3       25.38        3.62     16.12 o 
   7  -5   4        0.10        6.30     16.93 o 
  -7   5  -5       20.36       -8.08     12.54 o 
  -7   5  -6      329.56      276.98     14.76 o 
  -7   5  -7      333.78      280.76     12.09 o 
  -7   5  -8       16.62        7.45      9.37 o 
  -7   5  -9        3.72       -4.05     12.45 o 
  -7   5 -10     1009.97     1032.41     28.20 o 
  -7   5 -11        5.59       -4.17     11.93 o 
  -7   5 -12      390.62      383.69     33.33 o 
  -7   5 -12      537.18      554.19     37.88 o 
  -7   5 -13        0.60      -15.80     24.36 o 
  -7   5 -13      633.94      561.61     34.51 o 
  -7   5 -14       58.73       55.87     25.67 o 
  -7   5 -14      207.05      175.49     27.25 o 
  -7   5 -15       38.22       30.51     23.39 o 
  -7   5 -15       76.08       57.73     21.84 o 
  -7   5 -16       21.38        4.62     20.49 o 
  -7   5 -16       25.31       26.67     19.21 o 
  -7   5 -17       11.09       14.04     17.80 o 
  -7   5 -17       14.64       11.44     14.32 o 
  -7   5 -18        0.81       -6.06     13.00 o 
  -7   5 -18       38.18       26.14     11.36 o 
  -7   4  13      101.11       96.73      9.46 o 
  -7   4  12       65.43       65.94     12.03 o 
  -7   4  11        1.22       -9.57     12.88 o 
  -7   4  10       51.25       46.22     15.43 o 
  -7   4   9      179.68      187.49     13.51 o 
  -7   4   8      788.68      793.36     21.62 o 
  -7   4   7      316.94      326.19     16.67 o 
  -7   4   6       13.89       -2.80     11.00 o 
  -7   4   5     1166.00     1051.01     24.09 o 
  -7   4   4       64.08       64.89      9.71 o 
  -7   4   3       25.32       23.36      8.99 o 
   7  -4  -2       12.07      -17.22     17.22 o 
   7  -4  -1       89.64       43.03     18.73 o 
   7  -4   0       14.09       19.82     15.02 o 
   7  -4   1      162.57      149.11     20.39 o 
   7  -4   2        1.70       -8.57     14.99 o 
   7  -4   3      132.31       95.84     18.72 o 
   7  -4   4      569.13      487.32     28.97 o 
  -7   4  -5       67.75       41.72     17.39 o 
  -7   4  -6       32.56       31.94     12.48 o 
  -7   4  -7       84.81       97.48     13.85 o 
  -7   4  -8     1043.12      973.67     16.19 o 
  -7   4  -9        9.11       -2.12      8.90 o 
  -7   4 -10     1052.73      941.80     19.86 o 
  -7   4 -11       44.79       44.16     12.67 o 
  -7   4 -12       15.51        0.50     15.10 o 
  -7   4 -12      800.02      794.69     39.45 o 
  -7   4 -13       15.13       -8.02     24.09 o 
  -7   4 -13      399.27      371.75     32.55 o 
  -7   4 -14       19.09      -12.51     26.65 o 
  -7   4 -14       51.93        9.89     25.25 o 
  -7   4 -15       72.41       20.03     25.26 o 
  -7   4 -15      417.79      357.65     28.89 o 
  -7   4 -16      161.83      157.88     27.44 o 
  -7   4 -16      169.56      156.09     19.79 o 
  -7   4 -17       46.23       44.78     19.99 o 
  -7   4 -17       74.59       58.51     17.16 o 
  -7   4 -18        3.60      -15.81     15.81 o 
  -7   4 -18       13.09       -8.63     12.76 o 
  -7   3  13        7.81        6.79      9.19 o 
  -7   3  12      253.89      261.36     18.85 o 
  -7   3  11      248.28      240.89     11.69 o 
  -7   3  10      675.34      623.40     15.52 o 
  -7   3   9      148.57      143.09     13.47 o 
  -7   3   8      154.66      123.91     13.49 o 
  -7   3   7      331.71      291.87     16.07 o 
  -7   3   6      163.04      153.22     11.81 o 
   7  -3  -5      152.16      141.69     11.28 o 
  -7   3   4      245.68      243.64     12.20 o 
   7  -3  -3      494.05      440.88     27.80 o 
   7  -3  -2       19.21       -9.04     15.57 o 
   7  -3  -1      149.50      172.34     20.39 o 
   7  -3   0        9.16        4.47     15.06 o 
   7  -3   1      356.32      344.93     24.64 o 
   7  -3   2      250.63      232.20     21.00 o 
   7  -3   3      301.07      288.04     22.84 o 
   7  -3   4      129.24       85.11     17.07 o 
  -7   3  -5        7.92       23.37     11.40 o 
  -7   3  -6      153.96      130.80     13.89 o 
  -7   3  -7      921.31      870.87     23.31 o 
  -7   3  -8      101.55       89.78     12.14 o 
  -7   3  -9      157.68      107.35     22.21 o 
  -7   3 -10       46.83       13.27      8.94 o 
  -7   3 -11       52.65        8.53     18.60 o 
  -7   3 -11      804.36      722.47     27.06 o 
  -7   3 -12      190.19      182.19     32.45 o 
  -7   3 -12      207.93      209.45     21.20 o 
  -7   3 -13        5.81       -9.40     28.77 o 
  -7   3 -13      191.21      195.71     27.25 o 
  -7   3 -14       24.79       82.69     30.64 o 
  -7   3 -14      728.96      622.45     33.54 o 
  -7   3 -15      374.63      373.82     36.13 o 
  -7   3 -15      404.74      332.32     32.97 o 
  -7   3 -16      331.07      312.33     34.02 o 
  -7   3 -16      484.13      412.17     29.50 o 
  -7   3 -17        1.18        2.26     20.65 o 
  -7   3 -17      123.40      101.85     20.72 o 
  -7   3 -18      191.25      165.58     21.41 o 
  -7   3 -18      247.72      230.41     18.59 o 
  -7   3 -19       30.04       41.47     13.52 o 
  -7   2  14      456.51      475.76     16.07 o 
  -7   2  13       23.79        8.38     10.99 o 
  -7   2  13       28.52       10.90     16.37 o 
  -7   2  12       91.91       68.47     10.38 o 
  -7   2  12      152.51      150.37     22.58 o 
  -7   2  11       15.13       13.02      8.34 o 
  -7   2  10       12.29       15.18     10.70 o 
  -7   2  10       84.93       80.26     26.42 o 
  -7   2   9        2.49        1.30      9.22 o 
  -7   2   8      456.29      459.30     18.30 o 
  -7   2   7      275.60      222.22     15.05 o 
  -7   2   6     1298.14     1238.40     21.84 o 
  -7   2   5       76.67       60.49      9.34 o 
   7  -2  -4      461.13      444.12     27.95 o 
   7  -2  -3       95.06       96.20     18.36 o 
   7  -2  -2        3.68        6.82     15.59 o 
   7  -2  -1      188.26      215.65     20.86 o 
   7  -2   0      267.26      305.59     22.60 o 
   7  -2   1       95.63       85.81     17.09 o 
   7  -2   2      425.90      376.26     22.93 o 
   7  -2   3        9.11       -2.30     13.48 o 
  -7   2  -4      371.55      351.83     16.55 o 
  -7   2  -5      841.27      750.59     21.07 o 
  -7   2  -6        5.13        1.71     10.10 o 
  -7   2  -7     1070.64      931.51     22.65 o 
  -7   2  -8      104.84      118.22     11.60 o 
  -7   2  -9      394.08      323.53     26.25 o 
  -7   2 -10       25.16        8.30     10.49 o 
  -7   2 -11       10.84        5.77     17.00 o 
  -7   2 -11     1060.58     1076.68     29.93 o 
  -7   2 -12      267.92      214.99     15.95 o 
  -7   2 -12     1847.42     1797.91     54.09 o 
  -7   2 -13       32.70        2.14     15.81 o 
  -7   2 -13      966.63      885.93     43.47 o 
  -7   2 -14      179.28      162.65     32.38 o 
  -7   2 -14      183.34      151.17     31.87 o 
  -7   2 -15       78.93       81.06     31.02 o 
  -7   2 -15      666.12      646.16     36.06 o 
  -7   2 -16       10.71      -28.30     28.30 o 
  -7   2 -16      170.39      173.87     26.92 o 
  -7   2 -17      146.69      118.48     25.41 o 
  -7   2 -17      251.46      221.48     23.87 o 
  -7   2 -18      250.12      212.29     24.72 o 
  -7   2 -18      275.08      233.05     19.73 o 
  -7   2 -19      110.32       95.64     16.79 o 
  -7   2 -19      122.53       88.24     11.88 o 
  -7   1  14      225.36      270.25     14.73 o 
  -7   1  14      283.06      266.53     12.86 o 
  -7   1  13       67.60       67.42      9.62 o 
  -7   1  13       71.07       45.58     19.48 o 
  -7   1  12      175.64      154.51     10.91 o 
  -7   1  11     1998.91     1960.26     28.66 o 
  -7   1  11     2013.25     2106.76     55.61 o 
  -7   1  10      204.32      177.28     11.83 o 
  -7   1   9      295.77      267.46     13.19 o 
  -7   1   8        0.07       -2.51      9.67 o 
  -7   1   7       37.67       40.18      9.48 o 
  -7   1   6       13.68       25.48      9.80 o 
   7  -1  -5       43.77       21.72     16.04 o 
   7  -1  -4      840.84      839.48     34.04 o 
   7  -1  -3     3304.40     2988.37     57.39 o 
   7  -1  -2      586.72      532.45     26.46 o 
   7  -1  -1      506.31      425.09     23.70 o 
   7  -1   0        2.26        9.91     13.45 o 
   7  -1   1     1892.16     1815.16     40.43 o 
   7  -1   2        5.64       -3.66     12.07 o 
  -7   1  -3      285.74      290.11     14.25 o 
  -7   1  -4      192.66      172.89     19.34 o 
  -7   1  -5     5747.05     5201.75     46.30 o 
  -7   1  -6     1356.65     1219.03     23.82 o 
  -7   1  -7     4546.70     4231.89     42.02 o 
  -7   1  -8     1375.43     1220.99     38.94 o 
  -7   1  -9      300.47      219.26     22.51 o 
  -7   1 -10      185.34      126.73     22.49 o 
  -7   1 -11       32.89       23.22      9.29 o 
  -7   1 -12       19.02       25.25     13.38 o 
  -7   1 -12     3233.34     3136.36     65.82 o 
  -7   1 -13       11.57        0.85     15.71 o 
  -7   1 -13      141.17      130.21     29.79 o 
  -7   1 -14        5.70       24.44     15.68 o 
  -7   1 -14      700.42      707.44     40.33 o 
  -7   1 -15       30.21       18.37     27.14 o 
  -7   1 -15      197.35      168.94     30.26 o 
  -7   1 -16       26.97       40.95     14.73 o 
  -7   1 -17       25.29       21.60     12.76 o 
  -7   1 -18        1.19      -10.04     10.04 o 
  -7   1 -19        3.73        5.38      7.05 o 
  -7   0  15      365.33      332.76     15.11 o 
  -7   0  14      347.60      399.95     18.08 o 
  -7   0  14      358.22      345.08     15.46 o 
  -7   0  13        0.46       -3.18     13.36 o 
  -7   0  13       13.21        0.50     14.00 o 
  -7   0  12      218.85      242.03     12.61 o 
  -7   0  12      324.49      330.69     30.07 o 
   7   0 -11     1021.03      930.14     18.74 o 
  -7   0  10      262.88      301.05     15.45 o 
  -7   0  10      453.79      492.20     36.18 o 
  -7   0   9        2.64       13.19      9.41 o 
  -7   0   8     2067.12     2006.87     23.63 o 
  -7   0   7      260.25      262.41     13.76 o 
   7   0  -6     1064.50      940.69     36.54 o 
   7   0  -5        8.78       16.42     14.56 o 
   7   0  -4     1731.26     1820.10     45.10 o 
   7   0  -3     1064.42     1172.80     35.96 o 
   7   0  -2     1453.10     1445.38     37.73 o 
   7   0  -1     2934.62     2859.89     49.74 o 
   7   0   0     1649.84     1558.01     36.58 o 
   7   0   1     1004.86      981.51     29.14 o 
   7   0   2     1609.57     1537.79     34.43 o 
  -7   0  -3        9.00        6.34      8.83 o 
   7   0   4      664.04      643.50     17.37 o 
  -7   0  -5      466.99      447.80     15.39 o 
  -7   0  -6     4729.25     4251.34     38.91 o 
  -7   0  -7     3265.61     2986.12     54.55 o 
  -7   0  -8      126.83       87.48     18.85 o 
  -7   0  -9      220.28      168.16     21.55 o 
  -7   0 -10      384.46      280.03     25.04 o 
  -7   0 -11      258.17      255.18     15.78 o 
  -7   0 -12      833.13      739.93     18.73 o 
  -7   0 -13        1.65       44.25     12.70 o 
  -7   0 -14       34.12       38.29     11.91 o 
  -7   0 -15       18.89      -30.56     30.56 o 
  -7   0 -15       24.07        0.82     26.33 o 
  -7   0 -16      175.35      138.24     17.52 o 
  -7   0 -17        7.55       20.38     12.67 o 
  -7   0 -18      132.04      105.45     12.60 o 
  -7   0 -19       53.24       44.00      9.63 o 
  -7  -1  15      792.22      772.82     13.42 o 
   7   1 -15      860.29      726.56     22.17 o 
  -7  -1  14      566.54      659.06     22.67 o 
   7   1 -14      566.61      639.53     19.18 o 
  -7  -1  13       35.02       59.17     14.72 o 
  -7  -1  13       63.25       58.51     15.87 o 
  -7  -1  12       47.93       33.21     11.88 o 
  -7  -1  12      140.15      141.50     19.40 o 
  -7  -1  11        5.36       24.27      9.00 o 
  -7  -1  10       44.19       37.62      9.69 o 
  -7  -1   9       17.93       -1.76     11.28 o 
   7   1  -8     2421.93     2388.68     31.84 o 
  -7  -1   7        7.42       13.97     11.38 o 
   7   1  -6      108.60      105.22     18.03 o 
   7   1  -5      316.99      390.70     24.28 o 
   7   1  -4       45.74       42.17     14.46 o 
   7   1  -3      184.80      100.23     16.60 o 
   7   1  -2     3216.03     3440.48     53.70 o 
   7   1  -1      507.61      460.82     22.15 o 
   7   1   0      547.27      668.34     17.05 o 
   7   1   1      149.74      177.81     10.88 o 
  -7  -1  -2       49.87       48.84      8.42 o 
  -7  -1  -3      141.06      146.97      8.72 o 
   7   1   4     1965.67     1991.28     21.19 o 
  -7  -1  -5      106.60       75.33      9.45 o 
  -7  -1  -6     1942.30     1802.60     24.82 o 
  -7  -1  -7      181.10      121.89     18.23 o 
  -7  -1  -8      127.60      148.60     19.99 o 
  -7  -1  -9        1.11        3.00     16.50 o 
  -7  -1 -10        8.06       18.72     17.67 o 
  -7  -1 -11      369.48      287.08     26.58 o 
  -7  -1 -12      775.59      738.06     18.63 o 
  -7  -1 -13        8.13       37.70     11.30 o 
  -7  -1 -14       26.96       33.07     12.29 o 
  -7  -1 -15        0.51      -16.09     16.09 o 
  -7  -1 -16      307.92      286.06     20.63 o 
  -7  -1 -17       16.24        6.54     13.11 o 
  -7  -1 -18        5.56        5.38     10.37 o 
  -7  -1 -19       23.76       17.39      9.24 o 
  -7  -2  15       23.03       33.62      7.66 o 
  -7  -2  14        0.10        5.42      6.83 o 
  -7  -2  13      592.68      580.88     25.14 o 
  -7  -2  13      962.29      998.32     27.46 o 
  -7  -2  12      565.96      610.02     21.01 o 
  -7  -2  12      595.44      623.58     37.35 o 
  -7  -2  11      591.42      695.80     16.84 o 
   7   2 -10     1351.40     1342.90     22.16 o 
   7   2  -9      865.99      782.15     32.15 o 
   7   2  -8        0.38      -12.15     12.15 o 
   7   2  -7      349.23      373.92     24.81 o 
   7   2  -6        1.74       -1.11     13.14 o 
   7   2  -5     1045.14     1068.97     34.37 o 
   7   2  -4      939.35      930.49     31.05 o 
   7   2  -3     1601.69     1580.52     37.21 o 
   7   2  -2      809.14      907.76     20.07 o 
   7   2  -1      261.36      300.99     12.93 o 
   7   2   0      553.68      542.81     15.26 o 
   7   2   1     1080.10      950.60     18.10 o 
   7   2   2       98.61       88.03      7.76 o 
   7   2   3     2773.69     2629.18     23.29 o 
   7   2   4        0.89        3.73      5.97 o 
  -7  -2  -5      413.56      374.12     13.58 o 
  -7  -2  -6      708.70      778.17     17.62 o 
  -7  -2  -7        0.34        6.59      7.53 o 
  -7  -2  -8       65.54       64.28     17.10 o 
  -7  -2  -9      348.55      261.98     23.20 o 
  -7  -2 -10        0.21       14.15     17.31 o 
  -7  -2 -11      173.59      118.09     21.37 o 
  -7  -2 -12      254.14      204.46     12.89 o 
  -7  -2 -13      126.60       88.47     12.20 o 
  -7  -2 -14       45.02       44.66     12.72 o 
  -7  -2 -15       79.32       49.04     16.61 o 
  -7  -2 -16        4.63       -7.30     14.99 o 
  -7  -2 -17       56.18       33.88     13.15 o 
  -7  -2 -18        0.04       13.26     10.42 o 
  -7  -2 -19       49.39       19.66     10.04 o 
  -7  -3  15        9.38        4.05      7.96 o 
  -7  -3  14      924.28     1029.08     22.90 o 
  -7  -3  13       89.68      105.00      9.93 o 
  -7  -3  12       33.55       29.82      9.63 o 
  -7  -3  11      295.45      266.69     13.76 o 
  -7  -3  10     1553.05     1454.04     25.52 o 
   7   3  -9       62.22       81.51     13.93 o 
   7   3  -8     1415.56     1569.65     26.30 o 
   7   3  -7     1217.08     1352.71     41.31 o 
   7   3  -6     1830.87     1747.99     44.08 o 
   7   3  -5      135.07       93.71     15.45 o 
  -7  -3   4      464.00      453.64     16.06 o 
  -7  -3   3     2195.16     2490.97     31.52 o 
  -7  -3   2     1105.92     1030.66     20.48 o 
   7   3  -1      543.06      576.97     15.62 o 
  -7  -3   0       60.72       34.46      7.81 o 
   7   3   1      163.16      224.29     10.33 o 
   7   3   2      284.38      345.93      9.98 o 
  -7  -3  -3      167.17      140.92      7.48 o 
  -7  -3  -4      318.15      323.83      9.35 o 
  -7  -3  -5       68.73       24.27      5.68 o 
  -7  -3  -6      863.56      809.36     18.45 o 
  -7  -3  -7      819.24      823.29     18.40 o 
  -7  -3  -8      665.62      508.40     26.35 o 
  -7  -3  -9      416.81      369.08     25.33 o 
  -7  -3 -10      418.45      366.47     26.29 o 
  -7  -3 -11        6.25       13.40     16.34 o 
  -7  -3 -12      190.43      179.56     12.66 o 
  -7  -3 -13       19.40       32.63     10.89 o 
  -7  -3 -14       39.04       15.81     16.03 o 
  -7  -3 -15      122.27       99.85     17.90 o 
  -7  -3 -16      181.83      153.44     16.49 o 
  -7  -3 -17      167.28      146.50     15.25 o 
  -7  -3 -18       83.48       61.35     13.52 o 
  -7  -3 -19      144.38      107.88     11.54 o 
  -7  -4  16       80.08       52.42      6.13 o 
  -7  -4  15       52.09       61.76      9.29 o 
  -7  -4  14       19.42       -0.62      9.91 o 
  -7  -4  13       65.42       50.65     12.13 o 
  -7  -4  12      102.83      112.40     14.20 o 
   7   4 -11       41.37       33.72     17.35 o 
  -7  -4  10     1113.37     1199.70     30.84 o 
   7   4  -9     1601.71     1697.25     28.04 o 
   7   4  -8      501.68      483.80     14.27 o 
   7   4  -7       26.45       19.24     15.42 o 
   7   4  -6      299.92      337.01     22.14 o 
   7   4  -5      348.49      357.64     14.76 o 
   7   4  -4     2051.40     2190.90     30.22 o 
   7   4  -3      755.43      679.55     17.65 o 
  -7  -4   2      510.26      518.74     15.32 o 
  -7  -4   1        2.15        5.40      7.46 o 
   7   4   0     2586.70     3106.40     30.20 o 
   7   4   1     1320.75     1381.88     19.62 o 
   7   4   2       54.86       39.00      6.14 o 
  -7  -4  -3     2625.09     2778.70     20.98 o 
  -7  -4  -4      497.23      485.27     15.17 o 
  -7  -4  -5     1881.01     1897.00     26.70 o 
  -7  -4  -6      198.09      178.96     11.64 o 
  -7  -4  -7       20.46       13.00      8.18 o 
  -7  -4  -8       42.94       57.84     16.53 o 
  -7  -4  -9     2011.20     1718.13     44.67 o 
  -7  -4 -10        0.97        5.76     16.56 o 
  -7  -4 -11      369.90      308.90     17.85 o 
  -7  -4 -12        1.96       -4.74     10.39 o 
  -7  -4 -13      216.91      231.89     20.93 o 
  -7  -4 -14       94.36       62.30     16.67 o 
  -7  -4 -15       94.07       94.03     16.45 o 
  -7  -4 -16       33.03       43.95     14.59 o 
  -7  -4 -17      414.15      426.33     24.25 o 
  -7  -4 -18       11.67        6.35     11.56 o 
  -7  -4 -19       76.39       56.11      9.55 o 
  -7  -5  16      237.48      222.68      8.52 o 
   7   5 -15      382.25      436.50     14.42 o 
   7   5 -14      116.14      100.66     11.96 o 
  -7  -5  13      576.47      591.88     21.11 o 
   7   5 -12      147.07      131.30     19.80 o 
  -7  -5  11        4.46        1.22     13.18 o 
  -7  -5  10      128.25      123.82     16.00 o 
   7   5  -9     2447.31     2822.33     35.21 o 
  -7  -5   8       33.64       34.03      9.99 o 
   7   5  -7      154.70      183.09     19.23 o 
   7   5  -6     6189.84     6738.58     81.23 o 
   7   5  -5     6318.01     6836.10     53.11 o 
   7   5  -4     2326.18     2554.74     32.44 o 
   7   5  -3     3284.14     3740.87     37.33 o 
   7   5  -2     1257.90     1372.17     22.60 o 
   7   5  -1       77.77      126.55      9.09 o 
   7   5   0     1697.24     1954.57     23.44 o 
  -7  -5  -1     6407.70     6488.04     38.23 o 
  -7  -5  -2     3948.30     4334.34     57.41 o 
  -7  -5  -3       89.00      134.45     11.01 o 
  -7  -5  -4      398.22      472.99     15.41 o 
  -7  -5  -5       56.47       24.72      9.18 o 
  -7  -5  -6     1516.69     1540.52     25.16 o 
  -7  -5  -7      122.44      134.69     11.13 o 
  -7  -5  -8     2372.71     2406.68     31.45 o 
  -7  -5  -9      719.98      702.76     30.65 o 
  -7  -5 -10       30.55       24.30     17.04 o 
  -7  -5 -11       10.70       12.17     10.48 o 
  -7  -5 -12      188.76      121.81     14.76 o 
  -7  -5 -13       83.06       90.73     17.37 o 
  -7  -5 -14      107.94       97.43     17.26 o 
  -7  -5 -15       84.19       48.75     18.86 o 
  -7  -5 -16      103.33       84.28     18.35 o 
  -7  -5 -17       31.63       34.06     15.56 o 
  -7  -5 -18        0.07       28.23     12.80 o 
  -7  -5 -19       76.26       63.38      6.81 o 
  -7  -6  16       60.77       58.49      6.38 o 
  -7  -6  15      554.89      574.87     15.87 o 
  -7  -6  14     1466.21     1655.69     28.63 o 
   7   6 -13      635.24      700.35     29.61 o 
  -7  -6  12      330.15      353.05     19.29 o 
   7   6 -11      419.40      439.11     21.17 o 
  -7  -6  10     5436.27     6196.66     64.30 o 
   7   6  -9      900.71      991.82     22.24 o 
   7   6  -8       12.00        4.47      9.93 o 
   7   6  -7      655.66      738.16     30.73 o 
   7   6  -6       27.73       13.39     13.51 o 
   7   6  -5      612.41      684.14     18.48 o 
  -7  -6   4      290.26      286.74     13.49 o 
   7   6  -3     8381.51     9859.60     59.85 o 
  -7  -6   2     5267.68     5373.97     42.45 o 
   7   6  -1      643.91      562.26     14.48 o 
   7   6   0    11772.05    14183.18     59.10 o 
  -7  -6  -1     1785.29     1882.45     40.61 o 
  -7  -6  -2     4742.56     5293.70     65.93 o 
  -7  -6  -3       61.39       84.35     10.03 o 
  -7  -6  -4     2453.20     2474.87     30.50 o 
  -7  -6  -5     1199.37     1195.35     22.59 o 
  -7  -6  -6      171.34      149.22     11.55 o 
  -7  -6  -7      295.22      346.66     15.00 o 
  -7  -6  -8      143.71      166.85     12.15 o 
  -7  -6  -9      351.58      299.54     23.55 o 
  -7  -6 -10      200.08      161.51     22.22 o 
  -7  -6 -11      102.68       91.34     12.44 o 
  -7  -6 -12        2.35      -12.16     12.16 o 
  -7  -6 -13      475.00      547.91     32.62 o 
  -7  -6 -14      213.91      291.65     26.71 o 
  -7  -6 -15      118.59      145.14     21.89 o 
  -7  -6 -16      118.36      104.01     19.86 o 
  -7  -6 -17       14.29       26.44     14.48 o 
  -7  -6 -18       11.90       18.73     11.59 o 
   7   6  19       23.89       34.56      8.17 o 
  -7  -7  16       37.90       29.35      5.51 o 
  -7  -7  15       21.79       14.83      8.15 o 
   7   7 -14       25.04       11.02     13.40 o 
   7   7 -13        2.08       14.24     14.30 o 
  -7  -7  12     1169.64     1424.14     31.75 o 
  -7  -7  11        5.81        5.33     12.98 o 
  -7  -7  10      300.28      323.57     19.49 o 
   7   7  -9     3516.92     4018.42     50.90 o 
   7   7  -8     2768.32     3175.00     30.86 o 
   7   7  -7     3300.08     3782.55     43.49 o 
   7   7  -6     3807.62     4339.33     64.11 o 
   7   7  -5      301.24      319.30     14.46 o 
  -7  -7   4      115.18      101.92     10.46 o 
   7   7  -3      137.42      178.50     11.80 o 
   7   7  -2     1739.72     2114.88     21.30 o 
   7   7  -1      162.76      185.82      7.71 o 
  -7  -7   0      318.64      269.37     19.97 o 
  -7  -7  -1     1542.86     1631.63     39.71 o 
  -7  -7  -2     8082.99     8180.19     85.57 o 
  -7  -7  -3      315.89      307.59     21.00 o 
  -7  -7  -4      378.77      451.27     15.15 o 
  -7  -7  -5        2.35        8.98      8.85 o 
  -7  -7  -6     1112.08     1136.50     22.80 o 
  -7  -7  -7      109.11      108.89     11.41 o 
  -7  -7  -8      244.84      272.20     14.39 o 
  -7  -7  -9       53.77       27.73     18.02 o 
  -7  -7 -10        1.05       -2.43     13.32 o 
  -7  -7 -11       15.91       30.26     12.75 o 
  -7  -7 -12      184.85      175.09     15.92 o 
  -7  -7 -13       49.41       43.96     13.67 o 
  -7  -7 -14      439.43      445.72     30.56 o 
  -7  -7 -15       16.08       12.97     17.87 o 
  -7  -7 -16      221.17      208.14     20.44 o 
  -7  -7 -17        3.89       -6.23     12.17 o 
  -7  -7 -18       64.66       56.84      8.04 o 
  -7  -8  15       96.21      103.06      9.00 o 
   7   8 -14      130.81      172.78     16.60 o 
  -7  -8  13      278.40      342.12     17.08 o 
   7   8 -12       28.14       12.48     11.65 o 
  -7  -8  11      187.28      229.25     17.11 o 
  -7  -8  10      778.44      931.61     21.38 o 
   7   8  -9      145.22      172.48     12.92 o 
  -7  -8   8     3601.64     4154.37     34.66 o 
   7   8  -7     3152.11     3883.28     38.30 o 
   7   8  -6      433.24      463.51     25.11 o 
   7   8  -5       62.21       76.65      8.70 o 
   7   8  -4      810.41      962.88     17.15 o 
   7   8  -3     4186.94     4719.99     43.09 o 
   7   8  -2      730.23      822.44     18.37 o 
  -7  -8   1     2896.08     3102.17     56.20 o 
  -7  -8   0     4120.33     4580.32     67.88 o 
  -7  -8  -1       25.59       19.72     13.75 o 
  -7  -8  -2     1274.10     1469.88     40.00 o 
  -7  -8  -3       67.57       41.48     14.30 o 
  -7  -8  -4      204.82      220.68     19.57 o 
  -7  -8  -5     1687.63     1509.28     41.23 o 
  -7  -8  -6     1307.58     1307.25     38.81 o 
  -7  -8  -7     2718.26     2804.58     54.99 o 
  -7  -8  -8       62.16       66.75     15.35 o 
  -7  -8  -9      308.87      346.67     24.83 o 
  -7  -8 -10      747.14      822.21     34.61 o 
  -7  -8 -11      969.24      943.63     26.81 o 
  -7  -8 -12       28.43       19.07     13.34 o 
  -7  -8 -13      564.17      575.32     22.41 o 
  -7  -8 -14       81.39       84.25     13.16 o 
  -7  -8 -15      255.46      262.65     23.94 o 
  -7  -8 -16       67.90       72.02     11.07 o 
  -7  -8 -17        5.30       -2.51      7.72 o 
  -7  -8 -18       63.10       76.31      6.95 o 
  -7  -9  15       13.68       19.34      7.00 o 
   7   9 -14       27.97       20.60     11.71 o 
   7   9 -13      117.39      146.62     13.31 o 
  -7  -9  12      178.92      215.71     15.58 o 
  -7  -9  11      657.94      788.93     24.78 o 
  -7  -9  10        4.55        1.47     10.10 o 
  -7  -9   9     1046.46     1279.07     24.36 o 
   7   9  -8     1769.82     2124.05     25.68 o 
  -7  -9   7     1176.23     1395.28     20.91 o 
   7   9  -6      599.05      674.97     20.81 o 
   7   9  -5      195.94      276.38     20.87 o 
   7   9  -4        1.99       -8.43      9.63 o 
   7   9  -3       18.03      134.34     11.09 o 
  -7  -9   2     1273.20     1317.34     39.69 o 
  -7  -9   1       14.19        5.45     14.10 o 
  -7  -9   0      175.44      128.16     18.45 o 
  -7  -9  -1      348.36      359.56     24.34 o 
  -7  -9  -2    11027.49    11041.67    110.07 o 
  -7  -9  -3      330.86      272.84     22.04 o 
  -7  -9  -4     4272.62     4071.42     68.73 o 
  -7  -9  -5        1.89       18.45     14.88 o 
  -7  -9  -6       14.14       23.72     14.30 o 
  -7  -9  -7      264.31      304.64     24.42 o 
  -7  -9  -8      938.09      871.98     34.99 o 
  -7  -9  -9      354.39      426.68     28.37 o 
  -7  -9 -10     1127.33     1203.52     41.98 o 
  -7  -9 -11      135.74      111.59     23.01 o 
  -7  -9 -12       13.04        2.95     13.16 o 
  -7  -9 -13      606.62      625.51     23.11 o 
  -7  -9 -14      445.91      459.11     15.69 o 
  -7  -9 -15        2.42        1.62      8.16 o 
  -7  -9 -16       56.94       65.97     10.19 o 
  -7  -9 -17       16.69       15.59      7.17 o 
  -7 -10  15       21.48       23.85      6.09 o 
   7  10 -14       63.27       75.10     12.04 o 
  -7 -10  13      136.94      159.54     12.69 o 
  -7 -10  12      171.50      219.64     15.29 o 
   7  10 -11       33.74       36.24      9.62 o 
   7  10 -10      789.02      940.38     21.21 o 
  -7 -10   9      207.74      219.30     13.58 o 
  -7 -10   8       19.88       21.57     10.28 o 
   7  10  -7      842.28      951.91     18.14 o 
  -7 -10   6     1422.28     1607.16     21.73 o 
   7  10  -5     2425.89     2805.27     52.13 o 
  -7 -10   4       17.00       38.31     15.41 o 
  -7 -10   3      113.01      117.43     18.22 o 
  -7 -10   2        7.02       14.36     14.53 o 
  -7 -10   1      575.94      558.68     29.90 o 
  -7 -10   0      478.12      499.79     28.64 o 
  -7 -10  -1       40.11       44.89     17.28 o 
  -7 -10  -2     1224.18     1266.09     41.95 o 
  -7 -10  -3      442.36      365.55     26.44 o 
  -7 -10  -4      575.42      447.00     28.74 o 
  -7 -10  -5     4807.52     4346.33     76.48 o 
  -7 -10  -6       12.50       -7.28     15.60 o 
  -7 -10  -7     1515.84     1695.48     32.55 o 
  -7 -10  -8      295.41      273.46     17.70 o 
   7  10   9      202.42      214.65     16.73 o 
   7  10  10      145.20      166.45     15.55 o 
  -7 -10 -11      217.30      211.99     17.59 o 
  -7 -10 -12       13.49       19.63     10.76 o 
  -7 -10 -13      504.35      496.31     16.82 o 
  -7 -10 -14      139.42      124.97     10.67 o 
   7  10  15      115.67       68.27      8.40 o 
  -7 -10 -16        0.09        2.05      7.55 o 
  -7 -10 -17       11.00       11.24      5.68 o 
  -7 -11  15        1.35       -6.08      6.89 o 
   7  11 -14       10.63        4.60      9.39 o 
  -7 -11  13       31.78       36.33      9.51 o 
  -7 -11  12        8.66       11.02      9.84 o 
  -7 -11  11      387.00      520.57     15.76 o 
  -7 -11  10       36.80       32.74      9.58 o 
  -7 -11   9      430.42      511.11     16.74 o 
  -7 -11   8      879.05     1133.29     22.91 o 
  -7 -11   7      110.48      113.90     12.11 o 
  -7 -11   6        9.92        5.24     11.04 o 
   7  11  -5      940.17     1099.12     35.85 o 
   7  11  -4       37.69       35.30     18.93 o 
  -7 -11   3     1027.11     1043.94     38.04 o 
  -7 -11   2      403.05      463.10     28.40 o 
  -7 -11   1      515.05      490.24     29.40 o 
  -7 -11   0     1407.17     1495.71     47.21 o 
  -7 -11  -1        0.24       22.31     17.40 o 
  -7 -11  -2      108.54       48.53     18.74 o 
  -7 -11  -3      429.56      403.10     29.22 o 
  -7 -11  -4     1140.69      913.15     39.86 o 
  -7 -11  -5     4793.95     4168.85     79.21 o 
  -7 -11  -6        0.14       -3.94     13.48 o 
  -7 -11  -7       14.83        4.93     13.22 o 
  -7 -11  -8       33.04       45.79     15.80 o 
  -7 -11  -9      148.27      125.74     14.97 o 
   7  11  10      149.90      189.52     16.09 o 
  -7 -11 -11      563.25      680.47     23.17 o 
  -7 -11 -12      592.64      625.39     18.57 o 
  -7 -11 -13       53.96       46.22      9.72 o 
   7  11  14       70.97       73.01      9.08 o 
  -7 -11 -15        4.64        5.85      6.47 o 
  -7 -11 -16        0.63        1.67      6.29 o 
   7  12 -14       41.88       56.54      8.43 o 
  -7 -12  13        3.97       -3.09      7.76 o 
  -7 -12  12        4.41        5.31      9.15 o 
  -7 -12  11       42.43       59.35      8.83 o 
   7  12 -10      166.19      192.02     11.95 o 
   7  12  -9      709.66      847.04     19.81 o 
  -7 -12   8      164.22      169.35     12.46 o 
  -7 -12   7      179.65      149.25     12.23 o 
   7  12  -6      914.50     1054.50     22.10 o 
   7  12  -5      921.84     1022.20     35.93 o 
   7  12  -4      149.76      200.48     22.01 o 
   7  12  -3      225.97      259.03     13.34 o 
  -7 -12   2        1.91        6.23     13.56 o 
   7  12  -1     1002.74     1078.83     26.88 o 
  -7 -12   0      224.59      206.97     23.22 o 
  -7 -12  -1     1863.98     1916.46     55.78 o 
   7  12   2      279.78      269.95     18.15 o 
   7  12   3     3694.23     3522.19     46.56 o 
   7  12   4       37.02       32.53     12.83 o 
  -7 -12  -5     1328.41     1396.37     30.78 o 
  -7 -12  -6      295.07      233.87     17.78 o 
  -7 -12  -7      803.38      878.37     35.57 o 
  -7 -12  -8      296.35      345.48     26.91 o 
  -7 -12  -9      128.48      106.49     14.29 o 
  -7 -12 -10      146.29      185.49     15.92 o 
  -7 -12 -11       38.46       35.85     10.49 o 
  -7 -12 -12        2.01       -7.99      9.10 o 
  -7 -12 -13      182.08      196.80     10.97 o 
  -7 -12 -14      345.18      406.48     11.77 o 
  -7 -12 -15       11.61       11.20      6.52 o 
  -7 -13  13       14.70       16.05      6.67 o 
  -7 -13  12       95.28      129.26     10.43 o 
  -7 -13  11      145.98      165.50      9.79 o 
  -7 -13  10       19.54       22.97      8.37 o 
  -7 -13   9        1.38        3.60      8.87 o 
  -7 -13   8      240.14      212.02     12.95 o 
  -7 -13   7       17.92       22.82      9.69 o 
  -7 -13   6      480.48      496.69     16.87 o 
   7  13  -5        1.32        8.19     17.98 o 
   7  13  -4       57.34       35.22     18.06 o 
   7  13  -3      419.10      436.97     27.28 o 
   7  13  -2     1024.21      974.63     22.19 o 
   7  13  -1     2288.00     2295.74     39.09 o 
  -7 -13   0      298.53      267.00     17.80 o 
   7  13   1        3.83      -13.64     13.64 o 
   7  13   2     4677.79     4794.72     56.27 o 
   7  13   3     3359.87     3447.68     48.79 o 
   7  13   4       34.52       16.35     17.58 o 
   7  13   5     2168.24     2116.32     51.46 o 
  -7 -13  -6      321.70      334.04     18.74 o 
  -7 -13  -7        4.88       -7.27     17.42 o 
  -7 -13  -8      275.56      322.26     25.61 o 
  -7 -13  -9      108.66       88.87     13.09 o 
  -7 -13 -10      474.93      568.44     20.32 o 
  -7 -13 -11      330.54      358.26     14.06 o 
  -7 -13 -12      107.47      136.87      9.98 o 
  -7 -13 -13        9.59       16.49      8.62 o 
   7  13  14        0.12       -5.40      5.40 o 
  -7 -14  12       39.77       50.74      7.46 o 
  -7 -14  11      218.35      282.67      9.97 o 
  -7 -14  10       49.10       67.17      8.07 o 
  -7 -14   9        8.98       -3.13      7.96 o 
  -7 -14   8      188.90      207.20     11.93 o 
  -7 -14   7      255.33      268.45     13.18 o 
   7  14  -6      598.65      708.45     18.61 o 
   7  14  -5      375.01      359.12     24.75 o 
   7  14  -4       86.01       50.40     17.59 o 
   7  14  -3      778.58      820.92     34.56 o 
   7  14  -2      286.88      279.85     17.64 o 
   7  14  -1      175.92      215.95     22.90 o 
   7  14   0        4.87       -0.31     16.05 o 
   7  14   1      841.23      950.12     36.67 o 
   7  14   2      929.84      853.25     35.62 o 
   7  14   3     1106.65     1155.01     39.30 o 
   7  14   4       61.01       52.14     18.27 o 
   7  14   5       48.10       42.09     17.99 o 
   7  14   6      177.90      153.71     21.44 o 
   7  14   7       48.54       19.72     17.67 o 
   7  14   8        0.07       -5.90     15.91 o 
   7  14   9        4.77      -13.31     15.18 o 
  -7 -14 -10        2.06       -8.20      8.20 o 
  -7 -14 -11       79.60       82.72      8.65 o 
   7  14  12      189.96      199.03      9.12 o 
  -7 -14 -13       10.16       17.11      6.86 o 
   7  15 -11       52.18       51.80      5.85 o 
  -7 -15  10        0.16       -2.05      6.04 o 
  -7 -15   9        4.19       -3.87      6.90 o 
  -7 -15   8       12.58        9.93      7.88 o 
  -7 -15   7       83.67       83.00      9.73 o 
   7  15  -6       20.71       13.20     10.56 o 
   7  15  -5        9.74       -0.84     15.57 o 
   7  15  -4      137.67      138.70     20.72 o 
   7  15  -3      183.70      223.54     22.71 o 
   7  15  -2       40.71       33.67     17.24 o 
   7  15  -1       53.77       31.54     17.87 o 
   7  15   0     1158.56     1312.18     41.89 o 
   7  15   1      556.22      630.97     31.62 o 
   7  15   2      267.42      286.76     24.81 o 
   7  15   3      151.27      137.66     20.83 o 
  -7 -15  -4      177.52      170.16     15.71 o 
   7  15   5      409.44      483.19     28.56 o 
   7  15   6      465.36      509.68     28.23 o 
  -7 -15  -7      119.06      121.29     14.17 o 
  -7 -15  -8      242.57      230.61     15.34 o 
   7  15   9        5.68       11.71     10.21 o 
  -7 -15 -10        5.11       -7.30      9.49 o 
   7  15  11       23.63       23.51      8.17 o 
  -7 -15 -12        0.32       -6.15      6.15 o 
  -7 -16  10      410.15      468.69      9.30 o 
   7  16  -9      223.45      259.61      9.04 o 
  -7 -16   8       73.67       84.04      8.17 o 
   7  16  -7        0.02        9.17      8.81 o 
   7  16  -6       70.38       69.35     10.31 o 
   7  16  -5       52.50       48.67     11.02 o 
   7  16  -4       52.37       72.72     16.19 o 
   7  16  -3      189.54      228.01     21.28 o 
   7  16  -2       49.16       44.85     16.96 o 
  -7 -16   1        7.05       11.56     11.98 o 
   7  16   0        0.14        4.31     17.19 o 
   7  16   1      357.61      391.99     26.27 o 
   7  16   2       58.18       73.31     18.94 o 
   7  16   3      514.13      575.17     29.64 o 
  -7 -16  -4       77.01       49.04     12.19 o 
  -7 -16  -5      575.33      597.45     20.43 o 
  -7 -16  -6        7.87        0.21     10.80 o 
  -7 -16  -7       91.64       96.72     12.10 o 
   7  16   8       29.79       22.91     10.20 o 
  -7 -16  -9       12.46        3.99      8.76 o 
   7  16  10        9.64       -2.12      7.37 o 
  -7 -16 -11      136.80      120.35      7.37 o 
   7  17  -9       14.66       18.34      5.27 o 
   7  17  -8       66.58       76.29      7.46 o 
   7  17  -7      491.53      637.17     15.06 o 
   7  17  -6      552.78      710.10     17.01 o 
   7  17  -5      207.92      251.03     12.61 o 
   7  17  -4        8.32       22.51      9.14 o 
   7  17  -3        3.13       -7.00     13.67 o 
   7  17  -2       56.20       41.55     15.31 o 
   7  17  -1       12.65        7.64     14.74 o 
   7  17   0        3.37        8.11     10.60 o 
   7  17   1       24.91       37.48     15.64 o 
   7  17   2        0.82       -1.12     14.44 o 
   7  17   3       47.23       84.92     16.42 o 
   7  17   4       64.04       83.72     17.05 o 
   7  17   5       44.09       62.76     10.19 o 
   7  17   6      366.15      407.83     15.08 o 
  -7 -17  -7       79.56       97.97      9.62 o 
  -7 -17  -8       78.23       76.13      8.69 o 
  -7 -17  -9       53.72       51.24      6.84 o 
   7  18  -7      163.35      193.55      7.33 o 
   7  18  -6       40.48       42.36      6.66 o 
   7  18  -5        8.21        1.01      6.76 o 
   7  18  -4       75.31       92.77      9.14 o 
   7  18  -3      319.60      376.82     13.20 o 
   7  18  -2      226.79      280.62     18.40 o 
   7  18  -1      141.00      168.64     16.20 o 
   7  18   0        0.77       -9.27     12.47 o 
  -7 -18  -1        5.65       -1.20      8.86 o 
  -7 -18  -2        0.99       -8.78      8.78 o 
  -7 -18  -3       42.84       41.17      9.50 o 
   7  18   4       64.99       91.86     14.03 o 
   7  18   5       89.75      103.30     12.98 o 
   7  18   6       70.62       82.07     11.65 o 
   7  18   7       36.40       48.14      9.00 o 
   7  19  -5       13.21       16.24      6.66 o 
   7  19  -4       17.82       13.24      7.63 o 
   7  19  -3       28.80       36.22      5.99 o 
   7  19  -2       48.57       69.16      6.95 o 
   7  19  -1        6.50       11.36      6.16 o 
   7  19   0      174.17      221.06     14.09 o 
   7  19   1      204.14      263.16     14.88 o 
   7  19   2      146.04      171.29     12.94 o 
   7  19   3        8.49       15.27      8.56 o 
   7  19   4       11.49        8.83      7.57 o 
  -8  12  -2       65.48       53.49      8.53 o 
  -8  12  -3       79.53       66.17      9.09 o 
  -8  12  -4       92.98       76.97      9.60 o 
  -8  12  -5       45.74       39.31      8.94 o 
  -8  12  -6       44.61       44.48      8.84 o 
  -8  12  -7        0.73        3.71      7.44 o 
  -8  11   2      169.91      170.71     12.90 o 
  -8  11   1       86.15       77.12      7.58 o 
  -8  11   0       21.26       10.71      7.12 o 
  -8  11  -1       24.68       22.41      7.80 o 
  -8  11  -2      245.54      263.95     12.16 o 
  -8  11  -3      491.03      520.33     15.45 o 
  -8  11  -4      154.72      159.70      8.91 o 
  -8  11  -5       22.97       20.12      6.78 o 
  -8  11  -6        1.54       -7.86      7.86 o 
  -8  11  -7      111.02       95.15      9.07 o 
  -8  11  -8      289.59      277.69     17.39 o 
  -8  11  -9        7.61        6.90      9.87 o 
  -8  11 -10       29.84       17.59      9.27 o 
  -8  11 -11       10.58        2.37      7.18 o 
  -8  10   4       12.36       20.46      9.70 o 
  -8  10   3      108.48       86.22     14.28 o 
  -8  10   2      114.85      111.51      9.60 o 
  -8  10   1      396.44      418.80     14.93 o 
  -8  10   0      485.34      531.65     17.31 o 
  -8  10  -1      344.21      359.33     15.81 o 
  -8  10  -2      234.32      226.01     13.98 o 
  -8  10  -3        0.46       -9.72      9.72 o 
  -8  10  -4        5.03        2.65      9.48 o 
  -8  10  -5      109.02      104.55     11.71 o 
  -8  10  -6       42.68       48.18      8.53 o 
  -8  10  -7      299.28      316.91     14.54 o 
  -8  10  -8      115.77      111.94     11.10 o 
  -8  10  -9       22.41       14.23     14.30 o 
  -8  10 -10      240.08      223.00     18.00 o 
  -8  10 -11       73.88       86.54     13.42 o 
  -8  10 -12       77.99       49.71     11.18 o 
  -8  10 -13        6.02        1.52      7.21 o 
  -8   9   6       30.62       47.41      9.44 o 
  -8   9   5        6.14       16.82     11.30 o 
  -8   9   4       83.29       95.19     15.63 o 
  -8   9   3       89.52       70.04     10.13 o 
  -8   9   2      246.90      274.18     14.41 o 
  -8   9   1       74.85       82.22     11.52 o 
  -8   9   0        5.66       -0.17     10.76 o 
  -8   9  -1      393.62      415.88     18.67 o 
  -8   9  -2      467.55      440.20     19.11 o 
  -8   9  -3      209.72      214.96     16.35 o 
  -8   9  -4     1132.40     1218.69     28.86 o 
  -8   9  -5      218.63      242.75     16.05 o 
  -8   9  -6       37.99       41.92     11.57 o 
  -8   9  -7      139.26      106.23     10.39 o 
  -8   9  -8       94.12      102.20     12.53 o 
  -8   9  -9        0.13       11.69     10.11 o 
  -8   9 -10      189.60      165.18     20.17 o 
  -8   9 -11       72.64       76.78     16.92 o 
  -8   9 -12      165.20      167.21     17.04 o 
  -8   9 -13       43.10       34.19     11.89 o 
  -8   9 -14       14.96       13.45      8.94 o 
  -8   8   7        0.58        2.59     11.12 o 
  -8   8   6        3.59       -5.22      7.58 o 
  -8   8   5       54.50       78.81     12.88 o 
  -8   8   4       69.62       71.32     12.99 o 
  -8   8   3       15.37       23.12      9.33 o 
  -8   8   2      826.95      832.13     20.67 o 
  -8   8   1       51.10       54.10     16.52 o 
  -8   8   0      415.80      415.24     26.33 o 
  -8   8  -1      170.31      194.39     16.26 o 
  -8   8  -2      295.46      267.91     18.22 o 
  -8   8  -3        2.44       -5.46     12.67 o 
  -8   8  -4       38.81       47.06     13.60 o 
  -8   8  -5       56.57       66.15     13.12 o 
  -8   8  -6       46.40       50.80     12.88 o 
  -8   8  -7      658.26      650.21     22.63 o 
  -8   8  -8      593.15      631.12     18.26 o 
  -8   8  -9      196.35      166.64     14.49 o 
  -8   8 -10       70.56       35.34     11.05 o 
  -8   8 -11       15.35       17.24     16.12 o 
  -8   8 -12       58.87       71.54     17.08 o 
  -8   8 -13        6.18       -5.70     12.95 o 
  -8   8 -14       67.01       53.74     13.14 o 
  -8   8 -15       42.40       25.01      9.65 o 
  -8   7   8       19.15       21.55      8.63 o 
  -8   7   7       48.07       53.70      8.43 o 
  -8   7   6       41.17       49.00     12.93 o 
  -8   7   5       44.59       37.51     13.58 o 
  -8   7   4      111.18      121.81     17.08 o 
  -8   7   3      128.86      111.58     12.69 o 
  -8   7   2      231.32      194.69     13.88 o 
  -8   7   1        3.18       -3.60     11.03 o 
  -8   7   0      143.82      132.08     13.61 o 
  -8   7  -1        2.40       -9.22     11.29 o 
  -8   7  -2       74.63       66.90     13.73 o 
  -8   7  -3      493.23      437.68     20.88 o 
  -8   7  -4      791.32      777.51     26.06 o 
  -8   7  -5      288.47      286.01     17.98 o 
  -8   7  -6       91.58       79.51     14.13 o 
  -8   7  -7       13.49        7.89     11.82 o 
  -8   7  -8      121.31       48.56     11.42 o 
  -8   7  -9       15.77       20.42     12.13 o 
  -8   7 -10       33.30       29.79     11.87 o 
  -8   7 -11      509.88      511.25     19.36 o 
  -8   7 -12      589.06      504.56     29.10 o 
  -8   7 -13       16.56        1.46     14.33 o 
  -8   7 -14        0.78        1.30     12.80 o 
  -8   7 -15        3.64        1.65     11.27 o 
  -8   7 -16        7.63       -3.66      8.04 o 
  -8   6  10      225.52      253.64     12.00 o 
  -8   6   9      364.76      445.67     18.62 o
[truncated: 864,052 more chars]
